# Supplementary material for: Genome-Wide Analysis of the NF-YB Gene Family in Gossypium hirsutum L. and Characterization of the Role of GhDNF-YB22 in Embryogenesis
Source: Int J Mol Sci. 2018 Feb 6;19(2):483. doi: 10.3390/ijms19020483 (PMC5855705; doi:10.3390/ijms19020483)
Supplement: Supplementary file 1 [file ijms-19-00483-s001.zip]

Archive with 12 entries (10 files):
- ijms-265162-supplementary/
- ijms-265162-supplementary/supplementary materials/
- ijms-265162-supplementary/supplementary materials/Supplementary Figure S1.pdf
- ijms-265162-supplementary/supplementary materials/Supplementary Figure S2.pdf
- ijms-265162-supplementary/supplementary materials/Supplementary Figure S3.pdf
- ijms-265162-supplementary/supplementary materials/Supplementary Figure S4.pdf
- ijms-265162-supplementary/supplementary materials/Supplementary materials.pdf
- ijms-265162-supplementary/supplementary materials/Supplementary Table S1.xlsx
- ijms-265162-supplementary/supplementary materials/Supplementary Table S2.pdf
- ijms-265162-supplementary/supplementary materials/Supplementary Table S3.pdf
- ijms-265162-supplementary/supplementary materials/Supplementary Table S4.xlsx
- ijms-265162-supplementary/supplementary materials/Supplementary Table S5.xlsx
