# Supplementary material for: Genome-Wide Analysis of the NF-YB Gene Family in Gossypium hirsutum L. and Characterization of the Role of GhDNF-YB22 in Embryogenesis
Source: Int J Mol Sci. 2018 Feb 6;19(2):483. doi: 10.3390/ijms19020483 (PMC5855705; doi:10.3390/ijms19020483)
Supplement: Supplementary file 1 [file ijms-19-00483-s001.zip › ijms-265162-supplementary/supplementary materials/Supplementary Table S1.xlsx]

## Sheet: Supplementary Tab. 1
Supplementary tabel S1: Information for the genes used in the present study
Genename	locus	Chromosome	start position	end postion
Gh_ANF-YB3	Gh_A01G0712	A01	13582650	13583210
Gh_ANF-YB4	Gh_A01G1864	A01	98522171	98524465
Gh_ANF-YB8	Gh_A02G0473	A02	6808957	6809415
Gh_ANF-YB5	Gh_A02G1288	A02	75,214,741	75215454
Gh_ANF-YB17	Gh_A05G0668	A05	7035587	7036292
Gh_ANF-YB18	Gh_A05G1515	A05	15471014	15472756
Gh_ANF-YB19	Gh_A05G2567	A05	36358305	36363591
Gh_ANF-YB1	Gh_A07G0500	A07	6550851	6553735
Gh_ANF-YB2	Gh_A07G1738	A07	70949210	70953444
Gh_ANF-YB6	Gh_A08G0216	A08	2254518	2256860
Gh_ANF-YB7	Gh_A08G1022	A08	71664075	71664527
Gh_ANF-YB9	Gh_A09G0043	A09	962,377	962,982
Gh_ANF-YB10	Gh_A09G2115	A09	74,130,050	74130481
Gh_ANF-YB11	Gh_A09G2163	A09	74675024	74677893
Gh_ANF-YB20	Gh_A10G1446	A10	78604919	78605348
Gh_ANF-YB21	Gh_A10G1859	A10	94802268	94805194
Gh_ANF-YB12	Gh_A11G0532	A11	5013387	5014016
Gh_ANF-YB13	Gh_A11G1060	A11	12210678	12211178
Gh_ANF-YB14	Gh_A11G1381	A11	17968734	17969393
Gh_ANF-YB15	Gh_A11G2413	A11	82088157	82088552
Gh_ANF-YB16	Gh_A11G2900	A11	92940879	92943198
Gh_ANF-YB22	Gh_A13G1116	A13	62102849	62105188
Gh_ANF-YB23	Gh_A13G1122	A13	62158703	62159221
Gh_ANF-YB24	Gh_A13G1533	A13	73911495	73911905
Gh_DNF-YB3	Gh_D01G0731	D01	10415331	10415885
Gh_DNF-YB4	Gh_D01G2107	D01	60102375	60104667
Gh_DNF-YB8	Gh_D02G0528	D02	7,074,691	7075146
Gh_DNF-YB5	Gh_D03G0428	D03	6219135	6219815
Gh_DNF-YB17	Gh_D05G0814	D05	6835300	6836008
Gh_DNF-YB18	Gh_D05G1686	D05	15145085	15146785
Gh_DNF-YB19	Gh_D05G2854	D05	32148433	32153827
Gh_DNF-YB1	Gh_D07G0570	D07	6,458,877	6461751
Gh_DNF-YB2	Gh_D07G1944	D07	48202156	48202614
Gh_DNF-YB6	Gh_D08G0296	D08	2898492	2900708
Gh_DNF-YB7	Gh_D08G1297	D08	42637281	42,637,733
Gh_DNF-YB9	Gh_D09G0041	D09	1033423	1034031
Gh_DNF-YB10	Gh_D09G2321	D09	50232821	50233450
Gh_DNF-YB11	Gh_D09G2370	D09	50664271	50,667,130
Gh_DNF-YB20	Gh_D10G1689	D10	46906635	46907067
Gh_DNF-YB21	Gh_D10G2122	D10	58,148,017	58,151,077
Gh_DNF-YB12	Gh_D11G0616	D11	5,377,303	5377920
Gh_DNF-YB13	Gh_D11G1215	D11	11364202	11364702
Gh_DNF-YB14	Gh_D11G1522	D11	15269623	15270279
Gh_DNF-YB15	Gh_D11G2731	D11	56775721	56776134
Gh_DNF-YB16	Gh_D11G3286	D11	65,778,505	65789996
Gh_DNF-YB22	Gh_D13G1387	D13	43531263	43533426
Gh_DNF-YB23	Gh_D13G1393	D13	43684402	43684920
Gh_DNF-YB24	Gh_D13G1867	D13	53768649	53769059
Gh_SNF-YB18	Gh_Sca079468G01	scaffold79468	4	585
Gh_SNF-YB22	Gh_Sca153686G01	scaffold153686	13	282
GrNF-YB1	Gorai.001G064700.1	Chr01	6458195	6462037
GrNF-YB2	Gorai.001G222300.1	Chr01	45134367	45136131
GrNF-YB3	Gorai.002G099900.1	Chr02	12658654	12660052
GrNF-YB4	Gorai.002G250600.1	Chr02	61414439	61417547
GrNF-YB5	Gorai.003G046600.1	Chr03	6255542	6256222
GrNF-YB6	Gorai.004G033600.1	Chr04	2759783	2762334
GrNF-YB7	Gorai.004G141600.1	Chr04	39860614	39861125
GrNF-YB8	Gorai.005G059500.1	Chr05	6196002	6196818
GrNF-YB9	Gorai.006G005400.1	Chr06	1043112	1043720
GrNF-YB10	Gorai.006G263900.1	Chr06	50318345	50318850
GrNF-YB11	Gorai.006G269400.1	Chr06	50724811	50728454
GrNF-YB12	Gorai.007G066100.1	Chr07	4653400	4654014
GrNF-YB13	Gorai.007G129900.1	Chr07	10426472	10426996
GrNF-YB14	Gorai.007G166100.1	Chr07	14671022	14672458
GrNF-YB15	Gorai.007G298300.1	Chr07	50911572	50912144
GrNF-YB16	Gorai.007G374600.1	Chr07	60649470	60654432
GrNF-YB17	Gorai.009G085200.1	Chr09	6202258	6203339
GrNF-YB18	Gorai.009G184800.1	Chr09	14205053	14207215
GrNF-YB19	Gorai.009G315600.1	Chr09	29771656	29778594
GrNF-YB20	Gorai.011G189100.1	Chr11	45253218	45254031
GrNF-YB21	Gorai.011G241600.1	Chr11	56805480	56808820
GrNF-YB22	Gorai.013G152500.1	Chr13	41699732	41702359
GrNF-YB23	Gorai.013G153100.1	Chr13	41833310	41834735
GaNF-YB4	Cotton_A_00435	Chr02	69133721	69135149
GaNF-YB23	Cotton_A_02119	Chr13	126,494,325	126495100
GaNF-YB22	Cotton_A_02125	Chr13	126548527	126550701
GaNF-YB14	Cotton_A_03704	Chr04	52914310	52916079
GaNF-YB18	Cotton_A_04625	Chr10	19777685	19779744
GaNF-YB8	Cotton_A_04868	Chr07	42419344	42419802
GaNF-YB16	Cotton_A_05536	Chr04	129339841	129343872
GaNF-YB3	Cotton_A_06526	Chr07	28782817	28783950
GaNF-YB6	Cotton_A_06793	Chr03	52730651	52731208
GaNF-YB11	Cotton_A_09663	Chr11	32989616	32993199
GaNF-YB5	Cotton_A_11245	Chr02	5600093	5600800
GaNF-YB17	Cotton_A_13877	Chr10	70663240	70663906
GaNF-YB10	Cotton_A_18010	Chr11	33494141	33,494,572
GaNF-YB1	Cotton_A_18601	Chr01	64572642	64575526
GaNF-YB20	Cotton_A_18789	Chr09	23,391,978	23392385
GaNF-YB19	Cotton_A_21066	Chr10	108002349	108,007,633
GaNF-YB24	Cotton_A_22387	Chr13	48073162	48073572
GaNF-YB7	Cotton_A_22531	Chr03	75417282	75,417,734
GaNF-YB13	Cotton_A_23317	Chr04	26858657	26,859,157
GaNF-YB21	Cotton_A_23424	Chr09	91,586,885	91589755
GaNF-YB9	Cotton_A_29111	Chr11	101973776	101974381
GaNF-YB15	Cotton_A_29306	Chr04	63037060	63037455
GaNF-YB2	Cotton_A_32061	Chr01	52799826	52805615
ATNF-YB4	AT1G09030.1	Chr1	2908611	2909030
ATLEC1, NF-YB9	AT1G21970.1	Chr1	7727577	7729617
ATNF-YB7	AT2G13570.1	Chr2	5655842	5656489
ATNF-YB11	AT2G27470.1	Chr2	11744981	11746411
ATNF-YB8	AT2G37060.1	Chr2	15576063	15577877
ATNF-YB1	AT2G38880.1	Chr2	16238492	16240754
ATNF-YB5	AT2G47810.1	Chr2	19582750	19583618
ATNF-YB10	AT3G53340.1	Chr3	19774331	19776205
ATNF-YB3	AT4G14540.1	Chr4	8344616	8345218
ATNF-YB12	AT5G08190.1	Chr5	2635902	2637433
ATNF-YB13	AT5G23090.1	Chr5	7749070	7750544
ATNF-YB2	AT5G47640.1	Chr5	19309227	19310272
ATNF-YB6	AT5G47670.1	Chr5	19315023	19316169
LOC_Os01g61810.1	LOC_Os01g61810.1	Chr1	35756334	35758551
LOC_Os01g70880.1	LOC_Os01g70880.1	Chr1	41021478	41021912
LOC_Os01g70890.1	LOC_Os01g70890.1	Chr1	41028601	41030025
LOC_Os02g49370.1	LOC_Os02g49370.1	Chr2	30164273	30165441
LOC_Os02g49410.1	LOC_Os02g49410.1	Chr2	30191471	30192489
LOC_Os03g29970.1	LOC_Os03g29970.1	Chr3	17085388	17087382
LOC_Os05g49780.1	LOC_Os05g49780.1	Chr5	28572408	28575233
LOC_Os06g17480.1	LOC_Os06g17480.1	Chr6	10137823	10138875
LOC_Os07g41580.1	LOC_Os07g41580.1	Chr7	24921007	24921998
LOC_Os08g07740.1	LOC_Os08g07740.1	Chr8	4333717	4335434
LOC_Os08g29500.1	LOC_Os08g29500.1	Chr8	18087564	18092007
LOC_Os09g39490.1	LOC_Os09g39490.1	Chr9	22690177	22691975
Sobic.001G338700.1.p	Sobic.001G338700.1.p	Chr01	62635346	62636396
Sobic.002G135100.1.p	Sobic.002G135100.1.p	Chr02	20127321	20129679
Sobic.002G369800.1.p	Sobic.002G369800.1.p	Chr02	72887523	72888813
Sobic.003G346500.1.p	Sobic.003G346500.1.p	Chr03	66732883	66735262
Sobic.003G417700.1.p	Sobic.003G417700.1.p	Chr03	72346258	72347141
Sobic.003G417800.1.p	Sobic.003G417800.1.p	Chr03	72352066	72357189
Sobic.004G254400.1.p	Sobic.004G254400.1.p	Chr04	60072113	60073099
Sobic.004G254500.1.p	Sobic.004G254500.1.p	Chr04	60098944	60099774
Sobic.007G059500.1.p	Sobic.007G059500.1.p	Chr07	6219130	6220244
Sobic.007G117100.1.p	Sobic.007G117100.1.p	Chr07	50845778	50850007
Sobic.009G166200.1.p	Sobic.009G166200.1.p	Chr09	52254223	52257308
Sobic.010G029450.1.p	Sobic.010G029450.1.p	Chr10	2383212	2384377
Sobic.010G029500.1.p	Sobic.010G029500.1.p	Chr10	2388976	2390254
Sobic.010G029600.1.p	Sobic.010G029600.1.p	Chr10	2394431	2395920
Sobic.010G119200.1.p	Sobic.010G119200.1.p	Chr10	13479447	13480369
Thecc1EG001531t1	Thecc1EG001531t1	scaffold_1	7694543	7696087
Thecc1EG002410t1	Thecc1EG002410t1	scaffold_1	13745996	13747095
Thecc1EG004576t1	Thecc1EG004576t1	scaffold_1	32374639	32375521
Thecc1EG014477t1	Thecc1EG014477t1	scaffold_3	22653024	22657998
Thecc1EG021185t1	Thecc1EG021185t1	scaffold_4	32053731	32054465
Thecc1EG022083t1	Thecc1EG022083t1	scaffold_5	2549876	2553835
Thecc1EG026629t1	Thecc1EG026629t1	scaffold_5	39333947	39335295
Thecc1EG030438t1	Thecc1EG030438t1	scaffold_6	27050348	27052449
Thecc1EG030446t1	Thecc1EG030446t1	scaffold_6	27073236	27075771
Thecc1EG030636t1	Thecc1EG030636t1	scaffold_7	:638145	640731
Thecc1EG030648t1	Thecc1EG030648t1	scaffold_7	695629	698912
Thecc1EG041398t1	Thecc1EG041398t1	scaffold_9	37430190	37431090
Thecc1EG043066t1	Thecc1EG043066t1	scaffold_10	3730270	3735274

## Sheet: Sheet2
Genename	locus	Chromosome	start	end	strand
GhWOX2a	Cotton_A_31330	Ca1	56777536	56777857	+
GhWOX2a	Cotton_A_31330	Ca1	56777958	56778373	+
GaWOX13b	Cotton_A_28656	Ca1	137398475	137398688	+
GaWOX13b	Cotton_A_28656	Ca1	137399373	137399893	+
GaWOX13a	Cotton_A_34527	Ca2	82172507	82172733	+
GaWOX13a	Cotton_A_34527	Ca2	82173426	82173523	+
GaWOX13a	Cotton_A_34527	Ca2	82173760	82174212	+
GaWOX13a	Cotton_A_34527	Ca2	82174566	82174651	+
GaWOX10	Cotton_A_05511	Ca3	129574276	129574462	+
GaWOX10	Cotton_A_05511	Ca3	129575504	129575899	+
GaWOX10	Cotton_A_05511	Ca3	129575981	129576069	+
GaWOX12	Cotton_A_39066	Ca3	130863561	130863587	-
GaWOX12	Cotton_A_39066	Ca3	130863721	130863896	-
GaWOX12	Cotton_A_39066	Ca3	130864284	130864845	-
GaWOX4a	Cotton_A_40228	Ca4	80399106	80399252	-
GaWOX4a	Cotton_A_40228	Ca4	80399344	80399625	-
GaWOX4a	Cotton_A_40228	Ca4	80399860	80400075	-
GaWOX11	Cotton_A_22352	Ca5	117518495	117519035	+
GaWOX11	Cotton_A_22352	Ca5	117520024	117520232	+
GaWOX3b	Cotton_A_02211	Ca5	129138053	129138382	+
GaWOX3b	Cotton_A_02211	Ca5	129138898	129139170	+
GaWOX4b	Cotton_A_08673	Ca6	17211321	17211476	-
GaWOX4b	Cotton_A_08673	Ca6	17211576	17211857	-
GaWOX4b	Cotton_A_08673	Ca6	17212171	17212380	-
GaWOX9	Cotton_A_11308	Ca6	19151209	19151453	-
GaWOX9	Cotton_A_11308	Ca6	19151663	19152421	-
GaWOX9	Cotton_A_11308	Ca6	19152718	19152847	-
GaWOX3a	Cotton_A_07016	Ca6	88374895	88375254	+
GaWOX3a	Cotton_A_07016	Ca6	88375972	88376310	+
GaWOX5	Cotton_A_22129	Ca8	10732543	10732748	-
GaWOX5	Cotton_A_22129	Ca8	10733555	10733912	-
GaWUS1b	Cotton_A_24179	Ca8	18613503	18613877	-
GaWUS1b	Cotton_A_24179	Ca8	18613971	18614068	-
GaWUS1b	Cotton_A_24179	Ca8	18614176	18614443	-
GaWOX8	Cotton_A_03937	Ca8	61996142	61996383	-
GaWOX8	Cotton_A_03937	Ca8	61996528	61997193	-
GaWOX8	Cotton_A_03937	Ca8	61997255	61997384	-
GaWUS1a	Cotton_A_11370	Ca9	77115385	77115859	+
GaWUS1a	Cotton_A_11370	Ca9	77115994	77116100	+
GaWUS1a	Cotton_A_11370	Ca9	77116499	77116867	+
GaWOX1	Cotton_A_01437	Ca9	120009819	120009966	+
GaWOX1	Cotton_A_01437	Ca9	120010040	120010342	+
GaWOX1	Cotton_A_01437	Ca9	120010539	120010615	+
GaWOX1	Cotton_A_01437	Ca9	120011854	120012420	+
GaWOX1	Cotton_A_01436	Ca9	120018461	120018608	+
GaWOX1	Cotton_A_01436	Ca9	120018682	120018984	+
GaWOX1	Cotton_A_01436	Ca9	120019181	120019257	+
GaWOX1	Cotton_A_01436	Ca9	120020496	120021062	+
GaWOX2b	Cotton_A_10549	Ca11	103590292	103590607	+
GaWOX2b	Cotton_A_10549	Ca11	103591596	103592020	+
GaWOX4	Cotton_A_41190	chrUN	40809991	40810142	-
GaWOX4	Cotton_A_41190	chrUN	40810202	40810472	-
GaWOX4	Cotton_A_41190	chrUN	40810749	40810940	-
GaWOX6	Cotton_A_39708	chrUN	90843773	90843896	+
GaWOX6	Cotton_A_39708	chrUN	90844007	90844330	+
GaWOX6	Cotton_A_39708	chrUN	90844420	90844484	+
GaWOX6	Cotton_A_39708	chrUN	90844779	90845079	+
GaWOX6	Cotton_A_39708	chrUN	90845239	90845282	+
GhWOX3b_Dt	Gh_D03G1275	D03	40639678	40640007	-
GhWOX3b_Dt	Gh_D03G1275	D03	40638897	40639178	-
GhWOX4a_At	Gh_A01G0998	A01	28211758	28211982	+
GhWOX4a_At	Gh_A01G0998	A01	28212217	28212498	+
GhWOX4a_At	Gh_A01G0998	A01	28212590	28212736	+
GhWOX13a_Dt	Gh_D07G1730	D07	38156360	38156603	+
GhWOX13a_Dt	Gh_D07G1730	D07	38157617	38158069	+
GhWOX13a_Dt	Gh_D07G1730	D07	38158426	38158511	+
GhWOX2a_At	Gh_A07G0882	A07	15553450	15553768	-
GhWOX2a_At	Gh_A07G0882	A07	15552934	15553349	-
GhWOX2b_Dt	Gh_D13G2382	D13	59945179	59945500	-
GhWOX2b_Dt	Gh_D13G2382	D13	59943802	59944226	-
GhWOX10_Dt	Gh_D11G3261	D11	65616965	65617151	-
GhWOX10_Dt	Gh_D11G3261	D11	65615499	65615894	-
GhWOX10_Dt	Gh_D11G3261	D11	65615338	65615426	-
GhWOX6_Dt	Gh_D01G1463	D01	43701190	43701313	-
GhWOX6_Dt	Gh_D01G1463	D01	43700754	43701080	-
GhWOX6_Dt	Gh_D01G1463	D01	43700600	43700679	-
GhWOX6_Dt	Gh_D01G1463	D01	43699967	43700314	-
GhWOX4b_At	Gh_A05G1768	A05	18644746	18644955	-
GhWOX4b_At	Gh_A05G1768	A05	18644151	18644432	-
GhWOX4b_At	Gh_A05G1768	A05	18643896	18644051	-
GhWUS1a_At	Gh_A12G0552	A12	13670344	13670713	-
GhWUS1a_At	Gh_A12G0552	A12	13670115	13670212	-
GhWUS1a_At	Gh_A12G0552	A12	13669339	13669707	-
GhWXO4a_Dt	Gh_D01G1055	D01	19739272	19739496	+
GhWXO4a_Dt	Gh_D01G1055	D01	19739730	19740011	+
GhWXO4a_Dt	Gh_D01G1055	D01	19740103	19740249	+
GhWOX14_Dt	Gh_D08G0336	D08	3380734	3380935	-
GhWOX14_Dt	Gh_D08G0336	D08	3380186	3380628	-
GhWOX11_Dt	Gh_D13G1717	D13	51585270	51585684	-
GhWOX11_Dt	Gh_D13G1717	D13	51584083	51584291	-
GhWOX3b_At	Gh_A03G0301	A03	5077293	5077622	+
GhWOX3b_At	Gh_A03G0301	A03	5078132	5078407	+
GhWOX14_AT	Gh_A08G0247	A08	2688558	2688762	-
GhWOX14_AT	Gh_A08G0247	A08	2688010	2688452	-
GhWOX4_At	Gh_A02G0851	A02	22056095	22056286	+
GhWOX4_At	Gh_A02G0851	A02	22056558	22056830	+
GhWOX4_At	Gh_A02G0851	A02	22056905	22057042	+
GhWOX3a_At	Gh_A05G0852	A05	8498584	8498943	-
GhWOX3a_At	Gh_A05G0852	A05	8497547	8497885	-
GhWUS1b_At	Gh_A10G0884	A10	19135722	19136118	+
GhWUS1b_At	Gh_A10G0884	A10	19136219	19136316	+
GhWUS1b_At	Gh_A10G0884	A10	19136410	19136784	+
GhWOX5_At	Gh_A10G2087	A10	99632507	99632864	-
GhWOX5_At	Gh_A10G2087	A10	99631484	99631689	-
GhWOX11_At	Gh_A13G1402	A13	70930646	70931186	-
GhWOX11_At	Gh_A13G1402	A13	70929455	70929660	-
GhWOX13b_Dt	Gh_D03G0014	D03	131589	131805	-
GhWOX13b_Dt	Gh_D03G0014	D03	130381	130904	-
GhWOX1_At	Gh_A12G2429	A12	86771311	86771458	-
GhWOX1_At	Gh_A12G2429	A12	86770935	86771237	-
GhWOX1_At	Gh_A12G2429	A12	86770670	86770746	-
GhWOX1_At	Gh_A12G2429	A12	86768862	86769428	-
GhWOX12_Dt	Gh_D11G3037	D11	61822268	61822931	+
GhWOX12_Dt	Gh_D11G3037	D11	61823312	61823508	+
GhWOX2b_At	Gh_A13G1983	A13	79348989	79349298	-
GhWOX2b_At	Gh_A13G1983	A13	79347577	79348001	-
GhWOX8_Dt	Gh_D10G0270	D10	2330282	2330411	-
GhWOX8_Dt	Gh_D10G0270	D10	2329555	2330220	-
GhWOX8_Dt	Gh_D10G0270	D10	2329169	2329410	-
GhWOX9_Dt	Gh_D05G1503	D05	13535211	13535340	+
GhWOX9_Dt	Gh_D05G1503	D05	13535637	13536395	+
GhWOX9_Dt	Gh_D05G1503	D05	13536606	13536850	+
GhWOX8_At	Gh_A10G0270	A10	2380209	2380338	-
GhWOX8_At	Gh_A10G0270	A10	2379482	2380147	-
GhWOX8_At	Gh_A10G0270	A10	2379096	2379337	-
GhWUS1b_Dt	Gh_D10G0866	D10	10961754	10962150	-
GhWUS1b_Dt	Gh_D10G0866	D10	10961555	10961652	-
GhWUS1b_Dt	Gh_D10G0866	D10	10961089	10961463	-
GhWOX4_Dt	Gh_D02G0901	D02	17957326	17957517	+
GhWOX4_Dt	Gh_D02G0901	D02	17957789	17958061	+
GhWOX4_Dt	Gh_D02G0901	D02	17958136	17958273	+
GhWOX13a_At	Gh_A07G1563	A07	57203829	57204072	+
GhWOX13a_At	Gh_A07G1563	A07	57205086	57205538	+
GhWOX13a_At	Gh_A07G1563	A07	57205892	57205977	+
GhWOX6_At	Gh_A01G1252	A01	72703588	72703711	-
GhWOX6_At	Gh_A01G1252	A01	72703154	72703477	-
GhWOX6_At	Gh_A01G1252	A01	72703000	72703079	-
GhWOX6_At	Gh_A01G1252	A01	72702363	72702710	-
GhWUS1a_Dt	Gh_D12G0569	D12	10600971	10601346	-
GhWUS1a_Dt	Gh_D12G0569	D12	10600742	10600839	-
GhWUS1a_Dt	Gh_D12G0569	D12	10599970	10600338	-
GhWOX13b_At	Gh_A02G1705	A02	83237195	83237411	+
GhWOX13b_At	Gh_A02G1705	A02	83238096	83238616	+
GhWOX2a_Dt	Gh_D07G0951	D07	12710675	12710999	-
GhWOX2a_Dt	Gh_D07G0951	D07	12710159	12710574	-
GhWOX4b_Dt	Gh_D05G1962	D05	18072327	18072536	-
GhWOX4b_Dt	Gh_D05G1962	D05	18071740	18072021	-
GhWOX4b_Dt	Gh_D05G1962	D05	18071480	18071635	-
GhWOX5_Dt	Gh_D10G2357	D10	62458681	62459044	-
GhWOX5_Dt	Gh_D10G2357	D10	62457592	62457797	-
GhWOX9_At	Gh_A05G1334	A05	13652171	13652300	+
GhWOX9_At	Gh_A05G1334	A05	13652597	13653355	+
GhWOX9_At	Gh_A05G1334	A05	13653565	13653809	+
GhWOX3a_Dt	Gh_D05G3885	scaffold4075_D05	13293	13652	+
GhWOX3a_Dt	Gh_D05G3885	scaffold4075_D05	14298	14630	+
GhWOX12_At	Gh_A11G2676	A11	88906993	88907554	+
GhWOX12_At	Gh_A11G2676	A11	88907939	88908135	+
AtWOX14	AT1G20700.1	Chr1	7182558	7182762	+
AtWOX14	AT1G20700.1	Chr1	7183349	7183735	+
AtWOX14	AT1G20700.1	Chr1	7183823	7183866	+
AtWOX10	AT1G20710.1	Chr1	7184485	7184641	+
AtWOX10	AT1G20710.1	Chr1	7184733	7185128	+
AtWOX10	AT1G20710.1	Chr1	7185227	7185267	+
AtWOX4	AT1G46480.1	Chr1	17237711	17237953	-
AtWOX4	AT1G46480.1	Chr1	17237174	17237491	-
AtWOX4	AT1G46480.1	Chr1	17236903	17237097	-
AtWOX6	AT2G01500.1	Chr2	225919	225997	-
AtWOX6	AT2G01500.1	Chr2	225502	225846	-
AtWOX6	AT2G01500.1	Chr2	225226	225293	-
AtWOX6	AT2G01500.1	Chr2	224470	224793	-
AtWUS1	AT2G17950.1	Chr2	7810176	7810671	-
AtWUS1	AT2G17950.1	Chr2	7809485	7809573	-
AtWUS1	AT2G17950.1	Chr2	7809100	7809393	-
AtWOX3	AT2G28610.1	Chr2	12262115	12262558	+
AtWOX3	AT2G28610.1	Chr2	12262996	12263286	+
AtWOX9	AT2G33880.1	Chr2	14343471	14343597	-
AtWOX9	AT2G33880.1	Chr2	14342564	14343385	-
AtWOX9	AT2G33880.1	Chr2	14342073	14342254	-
AtWOX9	AT2G33880.1	Chr2	14341639	14341644	-
AtWOX11	AT3G03660.1	Chr3	891739	892162	-
AtWOX11	AT3G03660.1	Chr3	891463	891651	-
AtWOX11	AT3G03660.1	Chr3	890736	890911	-
AtWOX11	AT3G03660.1	Chr3	889515	889532	-
AtWOX5	AT3G11260.1	Chr3	3527606	3527909	+
AtWOX5	AT3G11260.1	Chr3	3528019	3528263	+
AtWOX1	AT3G18010.1	Chr3	6163048	6163183	-
AtWOX1	AT3G18010.1	Chr3	6162582	6162944	-
AtWOX1	AT3G18010.1	Chr3	6162391	6162452	-
AtWOX1	AT3G18010.1	Chr3	6161155	6161646	-
AtWOX13	AT4G35550.1	Chr4	16876945	16877167	-
AtWOX13	AT4G35550.1	Chr4	16876023	16876520	-
AtWOX13	AT4G35550.1	Chr4	16875814	16875899	-
AtWOX7	AT5G05770.1	Chr5	1734487	1734855	+
AtWOX12	AT5G17810.1	Chr5	5881993	5882602	-
AtWOX12	AT5G17810.1	Chr5	5881506	5881684	-
AtWOX12	AT5G17810.1	Chr5	5880576	5880593	-
AtWOX8	AT5G45980.1	Chr5	18648921	18649059	+
AtWOX8	AT5G45980.1	Chr5	18649209	18649808	+
AtWOX8	AT5G45980.1	Chr5	18650382	18650614	+
AtWOX8	AT5G45980.1	Chr5	18650693	18650698	+
AtWOX15	AT5G46010.1	Chr5	18660584	18660722	+
AtWOX15	AT5G46010.1	Chr5	18660954	18661183	+
AtWOX2	AT5G59340.1	Chr5	23934327	23934627	-
AtWOX2	AT5G59340.1	Chr5	23933408	23933889	-
GrWOX2a	Gorai.001G108900.1	Chr01	12476778	12477198	-
GrWOX2a	Gorai.001G108900.1	Chr01	12476262	12476677	-
GrWOX13a	Gorai.001G199200.1	Chr01	35662348	35662552	+
GrWOX13a	Gorai.001G199200.1	Chr01	35663607	35664059	+
GrWOX13a	Gorai.001G199200.1	Chr01	35664416	35664501	+
GrWOX4a	Gorai.002G134800.1	Chr02	21647041	21647265	+
GrWOX4a	Gorai.002G134800.1	Chr02	21647500	21647781	+
GrWOX4a	Gorai.002G134800.1	Chr02	21647873	21648019	+
GrWOX6	Gorai.002G178400.1	Chr02	46145994	46146117	-
GrWOX6	Gorai.002G178400.1	Chr02	46145558	46145884	-
GrWOX6	Gorai.002G178400.1	Chr02	46145404	46145483	-
GrWOX6	Gorai.002G178400.1	Chr02	46144770	46145117	-
GrWOX13b	Gorai.003G002200.1	Chr03	126728	126944	-
GrWOX13b	Gorai.003G002200.1	Chr03	125520	126043	-
GrWOX3b	Gorai.003G138900.1	Chr03	40070515	40070841	-
GrWOX3b	Gorai.003G138900.1	Chr03	40069761	40070042	-
GrWOX14	Gorai.004G038300.1	Chr04	3211749	3211953	-
GrWOX14	Gorai.004G038300.1	Chr04	3211199	3211641	-
GrWOX4	Gorai.005G101400.1	Chr05	16394160	16394351	+
GrWOX4	Gorai.005G101400.1	Chr05	16394624	16394896	+
GrWOX4	Gorai.005G101400.1	Chr05	16394971	16395108	+
GrWOX12	Gorai.007G346300.1	Chr07	57419364	57420027	+
GrWOX12	Gorai.007G346300.1	Chr07	57420409	57420584	+
GrWOX12	Gorai.007G346300.1	Chr07	57421276	57421293	+
GrWOX10	Gorai.007G372000.1	Chr07	60470410	60470596	-
GrWOX10	Gorai.007G372000.1	Chr07	60469018	60469413	-
GrWOX10	Gorai.007G372000.1	Chr07	60468856	60468944	-
GrWUS1a	Gorai.008G063200.1	Chr08	10095032	10095404	-
GrWUS1a	Gorai.008G063200.1	Chr08	10094800	10094897	-
GrWUS1a	Gorai.008G063200.1	Chr08	10094028	10094396	-
GrWOX1	Gorai.008G289800.1	Chr08	56457047	56457194	-
GrWOX1	Gorai.008G289800.1	Chr08	56456671	56456973	-
GrWOX1	Gorai.008G289800.1	Chr08	56456407	56456483	-
GrWOX1	Gorai.008G289800.1	Chr08	56454590	56455156	-
GrWOX3a	Gorai.009G103500.1	Chr09	7465411	7465770	-
GrWOX3a	Gorai.009G103500.1	Chr09	7464434	7464766	-
GrWOX9	Gorai.009G165700.1	Chr09	12730113	12730242	+
GrWOX9	Gorai.009G165700.1	Chr09	12730539	12731297	+
GrWOX9	Gorai.009G165700.1	Chr09	12731508	12731752	+
GrWOX4b	Gorai.009G214200.1	Chr09	16632405	16632614	-
GrWOX4b	Gorai.009G214200.1	Chr09	16631807	16632088	-
GrWOX4b	Gorai.009G214200.1	Chr09	16631534	16631689	-
GrWOX8	Gorai.011G031300.1	Chr11	2343415	2343544	-
GrWOX8	Gorai.011G031300.1	Chr11	2342688	2343353	-
GrWOX8	Gorai.011G031300.1	Chr11	2342302	2342543	-
GrWUS1b	Gorai.011G098600.1	Chr11	10957846	10958242	-
GrWUS1b	Gorai.011G098600.1	Chr11	10957647	10957744	-
GrWUS1b	Gorai.011G098600.1	Chr11	10957181	10957555	-
GrWOX5	Gorai.011G283000.1	Chr11	61565452	61565812	-
GrWOX5	Gorai.011G283000.1	Chr11	61564361	61564566	-
GrWOX11	Gorai.013G196400.1	Chr13	50043149	50043689	+
GrWOX11	Gorai.013G196400.1	Chr13	50044655	50044830	+
GrWOX11	Gorai.013G196400.1	Chr13	50045525	50045542	+
GrWOX2b	Gorai.013G264200.1	Chr13	57756726	57757041	-
GrWOX2b	Gorai.013G264200.1	Chr13	57755340	57755764	-
Os01g47710	LOC_Os01g47710.1	Chr1	27292266	27292437	-
Os01g47710	LOC_Os01g47710.1	Chr1	27290980	27292116	-
Os01g47710	LOC_Os01g47710.1	Chr1	27288763	27289055	-
Os01g60270	LOC_Os01g60270.1	Chr1	34863238	34863439	+
Os01g60270	LOC_Os01g60270.1	Chr1	34864593	34865111	+
Os01g60270	LOC_Os01g60270.1	Chr1	34865195	34865277	+
Os01g62310	LOC_Os01g62310.1	Chr1	36059084	36059567	-
Os01g62310	LOC_Os01g62310.1	Chr1	36057588	36058045	-
Os01g63510	LOC_Os01g63510.1	Chr1	36814413	36814791	-
Os01g63510	LOC_Os01g63510.1	Chr1	36814080	36814303	-
Os11g01130	LOC_Os11g01130.1	Chr11	68344	68955	+
Os12g01120	LOC_Os12g01120.1	Chr12	64393	65004	+
Os03g20910	LOC_Os03g20910.1	Chr3	11847990	11848782	-
Os03g20910	LOC_Os03g20910.1	Chr3	11846029	11846306	-
Os04g55590	LOC_Os04g55590.1	Chr4	33096220	33096465	-
Os04g55590	LOC_Os04g55590.1	Chr4	33095860	33096141	-
Os04g55590	LOC_Os04g55590.1	Chr4	33095586	33095768	-
Os04g56780	LOC_Os04g56780.1	Chr4	33861040	33861424	-
Os04g56780	LOC_Os04g56780.1	Chr4	33860817	33860938	-
Os04g56780	LOC_Os04g56780.1	Chr4	33860374	33860736	-
Os05g02730	LOC_Os05g02730.1	Chr5	977812	978399	+
Os05g02730	LOC_Os05g02730.1	Chr5	978480	978752	+
Os05g48990	LOC_Os05g48990.1	Chr5	28100295	28100469	+
Os05g48990	LOC_Os05g48990.1	Chr5	28100558	28101649	+
Os05g48990	LOC_Os05g48990.1	Chr5	28104479	28104735	+
Os05g48990	LOC_Os05g48990.1	Chr5	28105033	28105056	+
Os07g34880	LOC_Os07g34880.1	Chr7	20904213	20904409	+
Os07g34880	LOC_Os07g34880.1	Chr7	20904980	20905155	+
Os07g34880	LOC_Os07g34880.1	Chr7	20905285	20905832	+
Os07g48560	LOC_Os07g48560.1	Chr7	29073156	29073750	+
Os07g48560	LOC_Os07g48560.1	Chr7	29074786	29074961	+
Os07g48560	LOC_Os07g48560.1	Chr7	29075153	29075170	+
Os08g14400	LOC_Os08g14400.1	Chr8	8639924	8640581	-
Os08g14400	LOC_Os08g14400.1	Chr8	8639564	8639742	-
Os08g14400	LOC_Os08g14400.1	Chr8	8639406	8639423	-
Sobic.001G386600	Sobic.001G386600.1	Chr01	67421705	67422455	+
Sobic.001G386600	Sobic.001G386600.1	Chr01	67423676	67423851	+
Sobic.001G386600	Sobic.001G386600.1	Chr01	67424498	67424515	+
Sobic.002G421800	Sobic.002G421800.1	Chr02	76925472	76926054	+
Sobic.002G421800	Sobic.002G421800.1	Chr02	76926955	76927130	+
Sobic.002G421800	Sobic.002G421800.1	Chr02	76927326	76927340	+
Sobic.003G250100	Sobic.003G250100.1	Chr03	58847379	58847544	-
Sobic.003G250100	Sobic.003G250100.1	Chr03	58846112	58847206	-
Sobic.003G250100	Sobic.003G250100.1	Chr03	58843345	58843676	-
Sobic.003G336600	Sobic.003G336600.1	Chr03	65980915	65981146	+
Sobic.003G336600	Sobic.003G336600.1	Chr03	65982925	65983443	+
Sobic.003G336600	Sobic.003G336600.1	Chr03	65983547	65983632	+
Sobic.003G350900	Sobic.003G350900.1	Chr03	67046113	67046659	-
Sobic.003G350900	Sobic.003G350900.1	Chr03	67043795	67044270	-
Sobic.003G360200	Sobic.003G360200.1	Chr03	67782632	67783049	-
Sobic.003G360200	Sobic.003G360200.1	Chr03	67782245	67782483	-
Sobic.005G042200	Sobic.005G042200.1	Chr05	3894266	3894661	+
Sobic.005G042200	Sobic.005G042200.1	Chr05	3894805	3895191	+
Sobic.006G241000	Sobic.006G241000.1	Chr06	58183824	58184072	-
Sobic.006G241000	Sobic.006G241000.1	Chr06	58183421	58183714	-
Sobic.006G241000	Sobic.006G241000.1	Chr06	58183128	58183322	-
Sobic.006G254900	Sobic.006G254900.1	Chr06	59229947	59230361	-
Sobic.006G254900	Sobic.006G254900.1	Chr06	59229676	59229797	-
Sobic.006G254900	Sobic.006G254900.1	Chr06	59228863	59229309	-
Sobic.007G087600	Sobic.007G087600.1	Chr07	11950669	11951272	+
Sobic.007G087600	Sobic.007G087600.1	Chr07	11951446	11951654	+
Sobic.007G087600	Sobic.007G087600.1	Chr07	11951754	11951771	+
Sobic.009G023900	Sobic.009G023900.1	Chr09	2107913	2108476	-
Sobic.009G023900	Sobic.009G023900.1	Chr09	2107531	2107785	-
Sobic.009G233000	Sobic.009G233000.1	Chr09	57265211	57265325	+
Sobic.009G233000	Sobic.009G233000.1	Chr09	57265525	57266628	+
Sobic.009G233000	Sobic.009G233000.1	Chr09	57268568	57268827	+
Sobic.009G233000	Sobic.009G233000.1	Chr09	57268994	57269005	+
Thecc1EG000062	Thecc1EG000062t1	scaffold_1	248951	249176	-
Thecc1EG000062	Thecc1EG000062t1	scaffold_1	247257	247709	-
Thecc1EG000062	Thecc1EG000062t1	scaffold_1	246759	246844	-
Thecc1EG000215	Thecc1EG000215t1	scaffold_1	863437	863821	-
Thecc1EG000215	Thecc1EG000215t1	scaffold_1	863185	863279	-
Thecc1EG000215	Thecc1EG000215t1	scaffold_1	862435	862809	-
Thecc1EG042593	Thecc1EG042593t1	scaffold_10r	1337450	1337804	+
Thecc1EG042593	Thecc1EG042593t1	scaffold_10r	1337893	1338131	+
Thecc1EG010888	Thecc1EG010888t1	scaffold_2	36310812	36311010	-
Thecc1EG010888	Thecc1EG010888t1	scaffold_2	36310386	36310682	-
Thecc1EG010888	Thecc1EG010888t1	scaffold_2	36310089	36310165	-
Thecc1EG010888	Thecc1EG010888t1	scaffold_2	36309286	36309705	-
Thecc1EG012755	Thecc1EG012755t1	scaffold_3	5746549	5746714	-
Thecc1EG012755	Thecc1EG012755t1	scaffold_3	5746090	5746401	-
Thecc1EG012755	Thecc1EG012755t1	scaffold_3	5745666	5745742	-
Thecc1EG012755	Thecc1EG012755t1	scaffold_3	5744515	5745033	-
Thecc1EG025805	Thecc1EG025805t1	scaffold_5	34797708	34798353	-
Thecc1EG025805	Thecc1EG025805t1	scaffold_5	34796693	34796868	-
Thecc1EG025805	Thecc1EG025805t1	scaffold_5	34796150	34796167	-
Thecc1EG029776	Thecc1EG029776t1	scaffold_6	24277936	24278065	+
Thecc1EG029776	Thecc1EG029776t1	scaffold_6	24278411	24279166	+
Thecc1EG029776	Thecc1EG029776t1	scaffold_6	24279490	24279734	+
Thecc1EG033793	Thecc1EG033793t1	scaffold_8	199760	199972	+
Thecc1EG033793	Thecc1EG033793t1	scaffold_8	200318	200599	+
Thecc1EG033793	Thecc1EG033793t1	scaffold_8	200709	200861	+
Thecc1EG034409	Thecc1EG034409t1	scaffold_8	2834060	2834255	+
Thecc1EG034409	Thecc1EG034409t1	scaffold_8	2834579	2834980	+
Thecc1EG034409	Thecc1EG034409t1	scaffold_8	2835108	2835196	+
Thecc1EG041866	Thecc1EG041866t1	scaffold_9	39875042	39875369	+
Thecc1EG041866	Thecc1EG041866t1	scaffold_9	39876014	39876465	+
Thecc1EG041963	Thecc1EG041963t1	scaffold_9	40361922	40362299	-
Thecc1EG041963	Thecc1EG041963t1	scaffold_9	40360988	40361377	-
GRMZM2G170958	GRMZM2G170958_P01	10	70352661	70353321	+
GRMZM2G170958	GRMZM2G170958_P01	10	70353570	70353775	+
GRMZM2G170958	GRMZM2G170958_P01	10	70353879	70353896	+
GRMZM2G028622	GRMZM2G028622_P01	10	146494874	146495344	-
GRMZM2G028622	GRMZM2G028622_P01	10	146495478	146495611	-
GRMZM2G028622	GRMZM2G028622_P01	10	146495845	146496217	-
GRMZM2G162481	GRMZM2G162481_P01	9	133354575	133355580	+
GRMZM2G162481	GRMZM2G162481_P01	9	133356933	133357108	+
GRMZM2G162481	GRMZM2G162481_P01	9	133357818	133357835	+
GRMZM2G122537	GRMZM2G122537_P01	6	30106939	30107376	+
GRMZM2G122537	GRMZM2G122537_P01	6	30107509	30107766	+
GRMZM2G409881	GRMZM2G409881_P01	6	164845767	164845887	+
GRMZM2G409881	GRMZM2G409881_P01	6	164846087	164847202	+
GRMZM2G409881	GRMZM2G409881_P01	6	164849336	164849601	+
GRMZM2G409881	GRMZM2G409881_P01	6	164849682	164849699	+
GRMZM2G140083	GRMZM2G140083_P01	8	131860635	131861059	+
GRMZM2G140083	GRMZM2G140083_P01	8	131861555	131861792	+
GRMZM2G133972	GRMZM2G133972_P01	8	148836834	148837053	+
GRMZM2G133972	GRMZM2G133972_P01	8	148837240	148838271	+
GRMZM2G133972	GRMZM2G133972_P01	8	148839843	148840168	+
GRMZM2G478396	GRMZM2G478396_P01	8	166836329	166837036	+
GRMZM2G339751	GRMZM2G339751_P01	8	168495772	168496248	+
GRMZM5G805026	GRMZM5G805026_P01	8	170258415	170258503	-
GRMZM5G805026	GRMZM5G805026_P01	8	170258597	170259145	-
GRMZM5G805026	GRMZM5G805026_P01	8	170260818	170261028	-
GRMZM2G116063	GRMZM2G116063_P01	3	178370091	178370505	+
GRMZM2G116063	GRMZM2G116063_P01	3	178370627	178370877	+
GRMZM2G108933	GRMZM2G108933_P01	3	181120529	181121009	+
GRMZM2G108933	GRMZM2G108933_P01	3	181122597	181123090	+
GRMZM2G069274	GRMZM2G069274_P01	3	185490134	185490219	-
GRMZM2G069274	GRMZM2G069274_P01	3	185490315	185490833	-
GRMZM2G069274	GRMZM2G069274_P01	3	185492929	185493172	-
GRMZM2G069274	GRMZM2G069274_P01	3	185493298	185493336	-
GRMZM2G031882	GRMZM2G031882_P01	3	210664402	210664579	+
GRMZM2G031882	GRMZM2G031882_P01	3	210664807	210665862	+
GRMZM2G031882	GRMZM2G031882_P01	3	210667983	210668296	+
GRMZM2G047448	GRMZM2G047448_P01	2	3392385	3392784	+
GRMZM2G047448	GRMZM2G047448_P01	2	3392928	3393052	+
GRMZM2G047448	GRMZM2G047448_P01	2	3393156	3393593	+
GRMZM2G069028	GRMZM2G069028_P01	2	143167032	143167436	+
GRMZM2G069028	GRMZM2G069028_P01	2	143167550	143167933	+
GRMZM2G419252	GRMZM2G419252_P01	4	89175622	89175967	-
GRMZM2G419252	GRMZM2G419252_P01	4	89176626	89176720	-
GRMZM2G419252	GRMZM2G419252_P01	4	89176913	89177043	-
GRMZM2G419252	GRMZM2G419252_P01	4	89177218	89177608	-
GRMZM2G419252	GRMZM2G419252_P01	4	89178115	89178266	-
GRMZM2G419252	GRMZM2G419252_P01	4	89178441	89178462	-
GRMZM2G038252	GRMZM2G038252_P01	1	26129376	26129461	-
GRMZM2G038252	GRMZM2G038252_P01	1	26129557	26130075	-
GRMZM2G038252	GRMZM2G038252_P01	1	26132171	26132387	-
GRMZM2G314064	GRMZM2G314064_P01	1	52344209	52344959	+
GRMZM2G314064	GRMZM2G314064_P01	1	52346240	52346415	+
GRMZM2G314064	GRMZM2G314064_P01	1	52347058	52347075	+
