# Supplementary material for: Genome-Wide Analysis of the NF-YB Gene Family in Gossypium hirsutum L. and Characterization of the Role of GhDNF-YB22 in Embryogenesis
Source: Int J Mol Sci. 2018 Feb 6;19(2):483. doi: 10.3390/ijms19020483 (PMC5855705; doi:10.3390/ijms19020483)
Supplement: Supplementary file 1 [file ijms-19-00483-s001.zip › ijms-265162-supplementary/supplementary materials/Supplementary Table S4.xlsx]

## Sheet: Sheet1
Supplementary table S4: Analysis of repeat sequences in regions 2,000 bp upstream to 2,000 bp downstream of NF-YB genes
A11	RepeatMasker	similarity	17969565	17969584	.	+	.	Name=Simple_repeat;Target=(AG)n 1 20;	Gh_ANF-YB14	upstream
A11	RepeatMasker	similarity	17969981	17970009	.	+	.	Name=Simple_repeat;Target=(CCATTGC)n 1 29;	Gh_ANF-YB14	upstream
A11	RepeatMasker	similarity	17970707	17970765	.	+	.	Name=Simple_repeat;Target=(AATA)n 1 55;	Gh_ANF-YB14	upstream
A07	RepeatMasker	similarity	6554301	6554369	.	+	.	Name=Simple_repeat;Target=(TATT)n 1 70;	Gh_ANF-YB1	upstream
A07	RepeatMasker	similarity	6554533	6554578	.	+	.	Name=Simple_repeat;Target=(ATACATA)n 1 47;	Gh_ANF-YB1	upstream
A07	RepeatMasker	similarity	6554993	6555019	.	+	.	Name=Simple_repeat;Target=(ATT)n 1 30;	Gh_ANF-YB1	upstream
A07	RepeatMasker	similarity	6554993	6555020	.	+	.	Name=Simple_repeat;Target=(ATT)n 1 31;	Gh_ANF-YB1	upstream
A07	RepeatMasker	similarity	6554994	6555020	.	+	.	Name=Simple_repeat;Target=(TTATT)n 1 26;	Gh_ANF-YB1	upstream
A02	RepeatMasker	similarity	6807294	6807339	.	+	.	Name=Simple_repeat;Target=(ATTTTA)n 1 47;	Gh_ANF-YB8	downstream
A02	RepeatMasker	similarity	6808080	6808118	.	+	.	Name=Simple_repeat;Target=(AT)n 1 39;	Gh_ANF-YB8	downstream
A02	RepeatMasker	similarity	6808993	6809013	.	+	.	Name=Simple_repeat;Target=(TTG)n 1 21;	Gh_ANF-YB8	gene_region
A02	RepeatMasker	similarity	6809488	6809516	.	+	.	Name=Simple_repeat;Target=(TACA)n 1 29;	Gh_ANF-YB8	upstream
A02	RepeatMasker	similarity	6809488	6809539	.	+	.	Name=Simple_repeat;Target=(TATA)n 1 52;	Gh_ANF-YB8	upstream
A02	RepeatMasker	similarity	6809488	6809536	.	+	.	Name=Simple_repeat;Target=(CATA)n 3 51;	Gh_ANF-YB8	upstream
A02	RepeatMasker	similarity	6810257	6810297	.	+	.	Name=Low_complexity;Target=A-rich 1 40;	Gh_ANF-YB8	upstream
A02	RepeatMasker	similarity	6810573	6810617	.	+	.	Name=Simple_repeat;Target=(TAATTT)n 1 43;	Gh_ANF-YB8	upstream
D11	RepeatMasker	similarity	15267783	15267848	.	+	.	Name=Low_complexity;Target=A-rich 1 63;	Gh_DNF-YB14	downstream
D11	RepeatMasker	similarity	15267784	15267829	.	+	.	Name=Simple_repeat;Target=(AAATT)n 1 43;	Gh_DNF-YB14	downstream
D11	RepeatMasker	similarity	15269795	15269861	.	+	.	Name=Simple_repeat;Target=(CCA)n 1 67;	Gh_DNF-YB14	gene_region
D11	RepeatMasker	similarity	15270453	15270472	.	+	.	Name=Simple_repeat;Target=(AG)n 1 20;	Gh_DNF-YB14	upstream
D11	RepeatMasker	similarity	15270869	15270898	.	+	.	Name=Simple_repeat;Target=(CCATTGC)n 1 30;	Gh_DNF-YB14	upstream
D11	RepeatMasker	similarity	15271563	15271620	.	+	.	Name=Low_complexity;Target=A-rich 1 56;	Gh_DNF-YB14	upstream
D11	RepeatMasker	similarity	15272057	15272077	.	+	.	Name=Simple_repeat;Target=(T)n 1 21;	Gh_DNF-YB14	upstream
D01	RepeatMasker	similarity	10413774	10413815	.	+	.	Name=Simple_repeat;Target=(CTAT)n 1 41;	Gh_DNF-YB3	upstream
D01	RepeatMasker	similarity	10413774	10413813	.	+	.	Name=Simple_repeat;Target=(CTATA)n 1 40;	Gh_DNF-YB3	upstream
D01	RepeatMasker	similarity	10414683	10414727	.	+	.	Name=Low_complexity;Target=A-rich 1 46;	Gh_DNF-YB3	upstream
D01	RepeatMasker	similarity	10415100	10415116	.	+	.	Name=Simple_repeat;Target=(AT)n 1 17;	Gh_DNF-YB3	upstream
D01	RepeatMasker	similarity	10415223	10415242	.	+	.	Name=Simple_repeat;Target=(TA)n 1 21;	Gh_DNF-YB3	upstream
D01	RepeatMasker	similarity	10415735	10415782	.	+	.	Name=Simple_repeat;Target=(TGG)n 1 49;	Gh_DNF-YB3	gene_region
D01	RepeatMasker	similarity	10417213	10417251	.	+	.	Name=Low_complexity;Target=A-rich 1 37;	Gh_DNF-YB3	downstream
D09	RepeatMasker	similarity	1033497	1033527	.	+	.	Name=Simple_repeat;Target=(CAA)n 1 30;	Gh_DNF-YB9	gene_region
D09	RepeatMasker	similarity	1035931	1035995	.	+	.	Name=Low_complexity;Target=A-rich 1 67;	Gh_DNF-YB9	downstream
D11	RepeatMasker	similarity	65776818	65776882	.	+	.	Name=Simple_repeat;Target=(CATG)n 2 66;	Gh_DNF-YB16	downstream
D11	RepeatMasker	similarity	65779924	65779979	.	+	.	Name=Low_complexity;Target=A-rich 1 49;	Gh_DNF-YB16	gene_region
D11	RepeatMasker	similarity	65779962	65780015	.	+	.	Name=Simple_repeat;Target=(TTTAT)n 1 57;	Gh_DNF-YB16	gene_region
D11	RepeatMasker	similarity	65780740	65780840	.	+	.	Name=Simple_repeat;Target=(TTATAAT)n 1 99;	Gh_DNF-YB16	gene_region
D11	RepeatMasker	similarity	65780740	65780822	.	+	.	Name=Simple_repeat;Target=(TTATAAT)n 1 82;	Gh_DNF-YB16	gene_region
D11	RepeatMasker	similarity	65780776	65780840	.	+	.	Name=Simple_repeat;Target=(TA)n 1 69;	Gh_DNF-YB16	gene_region
D11	RepeatMasker	similarity	65780865	65780915	.	+	.	Name=Low_complexity;Target=A-rich 1 49;	Gh_DNF-YB16	gene_region
D11	RepeatMasker	similarity	65781424	65781516	.	-	.	Name=Unspecified;Target=rnd-2_family-188 280 374;	Gh_DNF-YB16	gene_region
D11	RepeatMasker	similarity	65781498	65781735	.	+	.	Name=Unspecified;Target=rnd-2_family-188 123 375;	Gh_DNF-YB16	gene_region
D11	RepeatMasker	similarity	65782401	65782428	.	+	.	Name=Low_complexity;Target=A-rich 1 28;	Gh_DNF-YB16	gene_region
D11	RepeatMasker	similarity	65783170	65783209	.	+	.	Name=Simple_repeat;Target=(AAATAA)n 1 39;	Gh_DNF-YB16	gene_region
D11	RepeatMasker	similarity	65783171	65783193	.	+	.	Name=Simple_repeat;Target=(AAT)n 1 22;	Gh_DNF-YB16	gene_region
D11	RepeatMasker	similarity	65783194	65783209	.	+	.	Name=Low_complexity;Target=A-rich 2 39;	Gh_DNF-YB16	gene_region
D11	RepeatMasker	similarity	65786662	65786695	.	+	.	Name=Simple_repeat;Target=(TA)n 1 33;	Gh_DNF-YB16	gene_region
D11	RepeatMasker	similarity	65787122	65787236	.	+	.	Name=Simple_repeat;Target=(TCGAGC)n 1 118;	Gh_DNF-YB16	gene_region
D11	RepeatMasker	similarity	65787299	65787345	.	+	.	Name=Simple_repeat;Target=(TAA)n 1 47;	Gh_DNF-YB16	gene_region
D11	RepeatMasker	similarity	65790629	65790659	.	+	.	Name=Simple_repeat;Target=(TTTATTT)n 1 31;	Gh_DNF-YB16	upstream
D11	RepeatMasker	similarity	65790685	65790746	.	+	.	Name=Simple_repeat;Target=(TTTTTTA)n 1 59;	Gh_DNF-YB16	upstream
D11	RepeatMasker	similarity	65791446	65791479	.	+	.	Name=Low_complexity;Target=A-rich 1 35;	Gh_DNF-YB16	upstream
A11	RepeatMasker	similarity	92938990	92939027	.	+	.	Name=Simple_repeat;Target=(GTGATCA)n 1 38;	Gh_ANF-YB16	downstream
A11	RepeatMasker	similarity	92940896	92940916	.	+	.	Name=Simple_repeat;Target=(AG)n 1 21;	Gh_ANF-YB16	gene_region
A05	RepeatMasker	similarity	36357252	36357533	.	-	.	Name=Unspecified;Target=rnd-2_family-188 1 290;	Gh_ANF-YB19	downstream
A05	RepeatMasker	similarity	36363929	36363950	.	+	.	Name=Simple_repeat;Target=(A)n 1 22;	Gh_ANF-YB19	upstream
A05	RepeatMasker	similarity	36364541	36364582	.	+	.	Name=Simple_repeat;Target=(ATTTT)n 1 45;	Gh_ANF-YB19	upstream
D08	RepeatMasker	similarity	2898967	2898989	.	+	.	Name=Simple_repeat;Target=(TA)n 1 23;	Gh_DNF-YB6	gene_region
D08	RepeatMasker	similarity	2899180	2899220	.	+	.	Name=Simple_repeat;Target=(AATAACT)n 1 42;	Gh_DNF-YB6	gene_region
D08	RepeatMasker	similarity	2899557	2899593	.	+	.	Name=Simple_repeat;Target=(TTCATT)n 1 36;	Gh_DNF-YB6	gene_region
D08	RepeatMasker	similarity	2901065	2901237	.	-	.	Name=Unspecified;Target=rnd-2_family-188 1 198;	Gh_DNF-YB6	downstream
D08	RepeatMasker	similarity	2901316	2901381	.	+	.	Name=Simple_repeat;Target=(TTTAATA)n 1 63;	Gh_DNF-YB6	downstream
D08	RepeatMasker	similarity	2901744	2901784	.	+	.	Name=Low_complexity;Target=A-rich 1 41;	Gh_DNF-YB6	downstream
D01	RepeatMasker	similarity	60100696	60100727	.	+	.	Name=Simple_repeat;Target=(TTTA)n 1 31;	Gh_DNF-YB4	downstream
D01	RepeatMasker	similarity	60100860	60100918	.	+	.	Name=Simple_repeat;Target=(TAA)n 1 62;	Gh_DNF-YB4	downstream
D01	RepeatMasker	similarity	60101251	60101282	.	+	.	Name=Simple_repeat;Target=(T)n 1 32;	Gh_DNF-YB4	downstream
D01	RepeatMasker	similarity	60101251	60101291	.	+	.	Name=Simple_repeat;Target=(TTATT)n 1 41;	Gh_DNF-YB4	downstream
D01	RepeatMasker	similarity	60101283	60101291	.	+	.	Name=Simple_repeat;Target=(TTATT)n 1 41;	Gh_DNF-YB4	downstream
D01	RepeatMasker	similarity	60101708	60101752	.	+	.	Name=Low_complexity;Target=A-rich 1 47;	Gh_DNF-YB4	downstream
D01	RepeatMasker	similarity	60102719	60102758	.	+	.	Name=Simple_repeat;Target=(CTTT)n 1 39;	Gh_DNF-YB4	gene_region
D01	RepeatMasker	similarity	60104690	60104735	.	+	.	Name=Low_complexity;Target=A-rich 1 44;	Gh_DNF-YB4	upstream
D01	RepeatMasker	similarity	60106015	60106054	.	+	.	Name=Simple_repeat;Target=(TTTTACT)n 1 39;	Gh_DNF-YB4	upstream
A10	RepeatMasker	similarity	94800452	94800495	.	+	.	Name=Simple_repeat;Target=(AATCAG)n 1 43;	Gh_ANF-YB21	downstream
A10	RepeatMasker	similarity	94801325	94801374	.	+	.	Name=Simple_repeat;Target=(AATAA)n 1 46;	Gh_ANF-YB21	downstream
A10	RepeatMasker	similarity	94803038	94803118	.	+	.	Name=Low_complexity;Target=A-rich 1 83;	Gh_ANF-YB21	gene_region
A10	RepeatMasker	similarity	94804166	94804200	.	+	.	Name=Simple_repeat;Target=(AATAAT)n 1 32;	Gh_ANF-YB21	gene_region
A10	RepeatMasker	similarity	94805239	94805257	.	+	.	Name=Simple_repeat;Target=(AT)n 1 19;	Gh_ANF-YB21	upstream
A10	RepeatMasker	similarity	94805390	94805422	.	+	.	Name=Simple_repeat;Target=(CATAC)n 1 34;	Gh_ANF-YB21	upstream
A10	RepeatMasker	similarity	94806150	94806235	.	+	.	Name=Low_complexity;Target=A-rich 1 84;	Gh_ANF-YB21	upstream
A10	RepeatMasker	similarity	94806520	94806728	.	+	.	Name=Unspecified;Target=rnd-2_family-188 1 212;	Gh_ANF-YB21	upstream
A10	RepeatMasker	similarity	94806627	94806658	.	+	.	Name=Simple_repeat;Target=(TCTATT)n 1 34;	Gh_ANF-YB21	upstream
D09	RepeatMasker	similarity	50232886	50232961	.	+	.	Name=Simple_repeat;Target=(TA)n 1 77;	Gh_DNF-YB10	gene_region
D09	RepeatMasker	similarity	50232886	50232928	.	+	.	Name=Simple_repeat;Target=(ACAT)n 1 41;	Gh_DNF-YB10	gene_region
D09	RepeatMasker	similarity	50232893	50232961	.	+	.	Name=Simple_repeat;Target=(TA)n 1 70;	Gh_DNF-YB10	gene_region
D09	RepeatMasker	similarity	50233873	50233907	.	+	.	Name=Simple_repeat;Target=(ATATAC)n 1 34;	Gh_DNF-YB10	downstream
D09	RepeatMasker	similarity	50233996	50234370	.	-	.	Name=Unspecified;Target=rnd-2_family-188 2 375;	Gh_DNF-YB10	downstream
D09	RepeatMasker	similarity	50235288	50235338	.	+	.	Name=Low_complexity;Target=A-rich 1 51;	Gh_DNF-YB10	downstream
D09	RepeatMasker	similarity	50663716	50663765	.	+	.	Name=Low_complexity;Target=A-rich 1 50;	Gh_DNF-YB11	upstream
D09	RepeatMasker	similarity	50663915	50663954	.	+	.	Name=Simple_repeat;Target=(T)n 1 40;	Gh_DNF-YB11	upstream
D09	RepeatMasker	similarity	50664218	50664259	.	+	.	Name=Simple_repeat;Target=(TTTGAT)n 1 41;	Gh_DNF-YB11	upstream
D09	RepeatMasker	similarity	50667431	50667461	.	+	.	Name=Low_complexity;Target=A-rich 1 31;	Gh_DNF-YB11	downstream
D09	RepeatMasker	similarity	50667473	50667557	.	+	.	Name=Unspecified;Target=rnd-2_family-188 23 111;	Gh_DNF-YB11	downstream
A02	RepeatMasker	similarity	75214029	75214064	.	+	.	Name=Simple_repeat;Target=(ATTTTA)n 1 37;	Gh_ANF-YB5	downstream
A02	RepeatMasker	similarity	75214222	75214295	.	+	.	Name=Simple_repeat;Target=(TAATATT)n 1 77;	Gh_ANF-YB5	downstream
A02	RepeatMasker	similarity	75214693	75214721	.	+	.	Name=Simple_repeat;Target=(TA)n 1 29;	Gh_ANF-YB5	downstream
A02	RepeatMasker	similarity	75215048	75215072	.	+	.	Name=Simple_repeat;Target=(TGATGG)n 1 25;	Gh_ANF-YB5	gene_region
A02	RepeatMasker	similarity	75215796	75215885	.	+	.	Name=Simple_repeat;Target=(ATTAA)n 1 93;	Gh_ANF-YB5	upstream
A02	RepeatMasker	similarity	75216111	75216212	.	+	.	Name=Simple_repeat;Target=(ATA)n 1 94;	Gh_ANF-YB5	upstream
A02	RepeatMasker	similarity	75217298	75217337	.	+	.	Name=Simple_repeat;Target=(TTATTAT)n 1 41;	Gh_ANF-YB5	upstream
D11	RepeatMasker	similarity	11364764	11364817	.	+	.	Name=Simple_repeat;Target=(TA)n 1 57;	Gh_DNF-YB13	upstream
D11	RepeatMasker	similarity	11365659	11365725	.	+	.	Name=Simple_repeat;Target=(ATTTTTT)n 1 62;	Gh_DNF-YB13	upstream
A05	RepeatMasker	similarity	15469023	15469107	.	+	.	Name=Simple_repeat;Target=(TTAATT)n 1 76;	Gh_ANF-YB18	upstream
A05	RepeatMasker	similarity	15473090	15473145	.	+	.	Name=Low_complexity;Target=A-rich 1 55;	Gh_ANF-YB18	downstream
A05	RepeatMasker	similarity	15473092	15473145	.	+	.	Name=Simple_repeat;Target=(AAAAAG)n 1 51;	Gh_ANF-YB18	downstream
A05	RepeatMasker	similarity	15474351	15474392	.	+	.	Name=Simple_repeat;Target=(GCCTCC)n 1 42;	Gh_ANF-YB18	downstream
A07	RepeatMasker	similarity	70948608	70948655	.	+	.	Name=Simple_repeat;Target=(TATAATT)n 1 51;	Gh_ANF-YB2	upstream
A07	RepeatMasker	similarity	70949628	70949667	.	+	.	Name=Simple_repeat;Target=(GTG)n 1 40;	Gh_ANF-YB2	gene_region
A07	RepeatMasker	similarity	70949869	70949934	.	+	.	Name=Simple_repeat;Target=(TTTA)n 1 62;	Gh_ANF-YB2	gene_region
A07	RepeatMasker	similarity	70950014	70950082	.	+	.	Name=Simple_repeat;Target=(ATT)n 1 68;	Gh_ANF-YB2	gene_region
A07	RepeatMasker	similarity	70951123	70951367	.	-	.	Name=Unspecified;Target=rnd-2_family-14 3235 3479;	Gh_ANF-YB2	gene_region
A07	RepeatMasker	similarity	70951528	70952375	.	+	.	Name=LTR/Copia;Target=ATCopia50_I-int 1377 2226;	Gh_ANF-YB2	gene_region
A07	RepeatMasker	similarity	70951534	70952387	.	-	.	Name=Unspecified;Target=rnd-2_family-14 2219 3068;	Gh_ANF-YB2	gene_region
A07	RepeatMasker	similarity	70952694	70952792	.	+	.	Name=LTR/Copia;Target=Copia-65_ALY-I 1784 1882;	Gh_ANF-YB2	gene_region
A07	RepeatMasker	similarity	70953078	70953143	.	+	.	Name=Simple_repeat;Target=(TTTA)n 1 62;	Gh_ANF-YB2	gene_region
A07	RepeatMasker	similarity	70953223	70953291	.	+	.	Name=Simple_repeat;Target=(ATT)n 1 68;	Gh_ANF-YB2	gene_region
A07	RepeatMasker	similarity	70954137	70954186	.	+	.	Name=Simple_repeat;Target=(ATTA)n 1 49;	Gh_ANF-YB2	downstream
A07	RepeatMasker	similarity	70954820	70954860	.	+	.	Name=Simple_repeat;Target=(TAT)n 1 40;	Gh_ANF-YB2	downstream
A09	RepeatMasker	similarity	74673823	74673847	.	+	.	Name=Simple_repeat;Target=(TCA)n 1 25;	Gh_ANF-YB11	upstream
A09	RepeatMasker	similarity	74674470	74674518	.	+	.	Name=Low_complexity;Target=A-rich 1 51;	Gh_ANF-YB11	upstream
A09	RepeatMasker	similarity	74674668	74674707	.	+	.	Name=Simple_repeat;Target=(ATTTTT)n 1 42;	Gh_ANF-YB11	upstream
A09	RepeatMasker	similarity	74674668	74674708	.	+	.	Name=Simple_repeat;Target=(T)n 1 41;	Gh_ANF-YB11	upstream
A09	RepeatMasker	similarity	74674669	74674708	.	+	.	Name=Simple_repeat;Target=(T)n 1 40;	Gh_ANF-YB11	upstream
A09	RepeatMasker	similarity	74674971	74675002	.	+	.	Name=Simple_repeat;Target=(TTTAAT)n 1 33;	Gh_ANF-YB11	upstream
A09	RepeatMasker	similarity	74678195	74678234	.	+	.	Name=Low_complexity;Target=A-rich 1 43;	Gh_ANF-YB11	downstream
A09	RepeatMasker	similarity	74678246	74678340	.	+	.	Name=Unspecified;Target=rnd-2_family-188 23 119;	Gh_ANF-YB11	downstream
A08	RepeatMasker	similarity	71662765	71662872	.	+	.	Name=Low_complexity;Target=A-rich 1 100;	Gh_ANF-YB7	downstream
A08	RepeatMasker	similarity	71662776	71662866	.	+	.	Name=Simple_repeat;Target=(TAAATTA)n 1 89;	Gh_ANF-YB7	downstream
A08	RepeatMasker	similarity	71663825	71663857	.	+	.	Name=Low_complexity;Target=GA-rich 1 33;	Gh_ANF-YB7	downstream
A08	RepeatMasker	similarity	71664613	71664650	.	+	.	Name=Simple_repeat;Target=(CATA)n 1 40;	Gh_ANF-YB7	upstream
A08	RepeatMasker	similarity	71664613	71664656	.	+	.	Name=Simple_repeat;Target=(ATACAT)n 1 44;	Gh_ANF-YB7	upstream
A08	RepeatMasker	similarity	71664614	71664656	.	+	.	Name=Simple_repeat;Target=(ATACAT)n 1 43;	Gh_ANF-YB7	upstream
A08	RepeatMasker	similarity	71664994	71665065	.	+	.	Name=Simple_repeat;Target=(TTA)n 1 72;	Gh_ANF-YB7	upstream
A08	RepeatMasker	similarity	71666295	71666374	.	+	.	Name=Low_complexity;Target=A-rich 1 75;	Gh_ANF-YB7	upstream
D02	RepeatMasker	similarity	7074749	7074765	.	+	.	Name=Simple_repeat;Target=(TCA)n 1 17;	Gh_DNF-YB8	gene_region
D02	RepeatMasker	similarity	7075223	7075265	.	+	.	Name=Simple_repeat;Target=(TA)n 1 43;	Gh_DNF-YB8	upstream
D02	RepeatMasker	similarity	7075293	7075347	.	+	.	Name=Simple_repeat;Target=(GATGTGA)n 1 56;	Gh_DNF-YB8	upstream
D02	RepeatMasker	similarity	7076290	7076333	.	+	.	Name=Simple_repeat;Target=(CATTTT)n 1 42;	Gh_DNF-YB8	upstream
D11	RepeatMasker	similarity	5376944	5376965	.	+	.	Name=Simple_repeat;Target=(TAAA)n 1 24;	Gh_DNF-YB12	upstream
D11	RepeatMasker	similarity	5377261	5377304	.	+	.	Name=Simple_repeat;Target=(ATAA)n 1 46;	Gh_DNF-YB12	upstream
D11	RepeatMasker	similarity	5377261	5377271	.	+	.	Name=Simple_repeat;Target=(ATAA)n 1 45;	Gh_DNF-YB12	upstream
D11	RepeatMasker	similarity	5377272	5377303	.	+	.	Name=Low_complexity;Target=A-rich 1 32;	Gh_DNF-YB12	upstream
D11	RepeatMasker	similarity	5377385	5377418	.	+	.	Name=Simple_repeat;Target=(ATAACA)n 1 34;	Gh_DNF-YB12	gene_region
D11	RepeatMasker	similarity	5377776	5377821	.	+	.	Name=Simple_repeat;Target=(CAATAA)n 1 46;	Gh_DNF-YB12	gene_region
D11	RepeatMasker	similarity	5378370	5378411	.	+	.	Name=Simple_repeat;Target=(ATAATTT)n 1 43;	Gh_DNF-YB12	downstream
D11	RepeatMasker	similarity	5378743	5378807	.	+	.	Name=Low_complexity;Target=A-rich 1 67;	Gh_DNF-YB12	downstream
D11	RepeatMasker	similarity	5378781	5378809	.	+	.	Name=Simple_repeat;Target=(AT)n 1 29;	Gh_DNF-YB12	downstream
D11	RepeatMasker	similarity	5379174	5379229	.	+	.	Name=Low_complexity;Target=A-rich 1 61;	Gh_DNF-YB12	downstream
D11	RepeatMasker	similarity	5379425	5379489	.	+	.	Name=Simple_repeat;Target=(TAT)n 1 65;	Gh_DNF-YB12	downstream
D11	RepeatMasker	similarity	5379425	5379487	.	+	.	Name=Simple_repeat;Target=(AATATT)n 1 61;	Gh_DNF-YB12	downstream
D11	RepeatMasker	similarity	5379450	5379489	.	+	.	Name=Simple_repeat;Target=(TAT)n 1 40;	Gh_DNF-YB12	downstream
D11	RepeatMasker	similarity	5379710	5379742	.	+	.	Name=Simple_repeat;Target=(TTAATT)n 1 33;	Gh_DNF-YB12	downstream
A11	RepeatMasker	similarity	12209134	12209276	.	+	.	Name=Simple_repeat;Target=(CGAAT)n 4 141;	Gh_ANF-YB13	downstream
A11	RepeatMasker	similarity	12209201	12209235	.	+	.	Name=Simple_repeat;Target=(TTGAA)n 1 34;	Gh_ANF-YB13	downstream
A11	RepeatMasker	similarity	12210088	12210125	.	+	.	Name=Simple_repeat;Target=(AATA)n 1 39;	Gh_ANF-YB13	downstream
A11	RepeatMasker	similarity	12210115	12210176	.	+	.	Name=Simple_repeat;Target=(AATTTT)n 1 62;	Gh_ANF-YB13	downstream
A11	RepeatMasker	similarity	12211240	12211285	.	+	.	Name=Simple_repeat;Target=(TA)n 1 48;	Gh_ANF-YB13	upstream
A11	RepeatMasker	similarity	12212206	12212259	.	+	.	Name=Simple_repeat;Target=(ATTT)n 1 54;	Gh_ANF-YB13	upstream
A11	RepeatMasker	similarity	12212368	12212429	.	+	.	Name=Low_complexity;Target=A-rich 1 63;	Gh_ANF-YB13	upstream
A11	RepeatMasker	similarity	12212919	12213000	.	+	.	Name=Simple_repeat;Target=(AATAATT)n 1 82;	Gh_ANF-YB13	upstream
A11	RepeatMasker	similarity	12212920	12212992	.	+	.	Name=Simple_repeat;Target=(ATATTT)n 1 70;	Gh_ANF-YB13	upstream
A11	RepeatMasker	similarity	12212924	12212957	.	+	.	Name=Simple_repeat;Target=(TTA)n 1 34;	Gh_ANF-YB13	upstream
A11	RepeatMasker	similarity	12212958	12212992	.	+	.	Name=Simple_repeat;Target=(ATATTT)n 5 70;	Gh_ANF-YB13	upstream
A11	RepeatMasker	similarity	12212993	12213000	.	+	.	Name=Simple_repeat;Target=(AATAATT)n 2 82;	Gh_ANF-YB13	upstream
D05	RepeatMasker	similarity	15143308	15143344	.	+	.	Name=Simple_repeat;Target=(TAATTT)n 1 37;	Gh_DNF-YB18	upstream
D05	RepeatMasker	similarity	15144001	15144018	.	+	.	Name=Simple_repeat;Target=(ATCTATA)n 1 44;	Gh_DNF-YB18	upstream
D05	RepeatMasker	similarity	15144001	15144069	.	+	.	Name=Simple_repeat;Target=(ATCTATA)n 1 71;	Gh_DNF-YB18	upstream
D05	RepeatMasker	similarity	15144019	15144060	.	+	.	Name=Simple_repeat;Target=(AT)n 1 45;	Gh_DNF-YB18	upstream
D05	RepeatMasker	similarity	15144061	15144069	.	+	.	Name=Simple_repeat;Target=(ATCTATA)n 45 71;	Gh_DNF-YB18	upstream
D05	RepeatMasker	similarity	15147116	15147180	.	+	.	Name=Low_complexity;Target=A-rich 1 60;	Gh_DNF-YB18	downstream
D05	RepeatMasker	similarity	15147116	15147179	.	+	.	Name=Simple_repeat;Target=(AAGAA)n 1 61;	Gh_DNF-YB18	downstream
A01	RepeatMasker	similarity	13580911	13580970	.	+	.	Name=Simple_repeat;Target=(TA)n 1 60;	Gh_ANF-YB3	upstream
A01	RepeatMasker	similarity	13582178	13582242	.	+	.	Name=Simple_repeat;Target=(TCAATT)n 1 62;	Gh_ANF-YB3	upstream
A01	RepeatMasker	similarity	13583065	13583093	.	+	.	Name=Simple_repeat;Target=(GTG)n 1 30;	Gh_ANF-YB3	gene_region
A01	RepeatMasker	similarity	13583945	13583992	.	+	.	Name=Simple_repeat;Target=(TTTTAA)n 1 44;	Gh_ANF-YB3	downstream
A01	RepeatMasker	similarity	13584155	13584210	.	+	.	Name=Simple_repeat;Target=(TAATA)n 1 58;	Gh_ANF-YB3	downstream
A01	RepeatMasker	similarity	98522518	98522553	.	+	.	Name=Simple_repeat;Target=(TCTT)n 1 36;	Gh_ANF-YB4	gene_region
A01	RepeatMasker	similarity	98523003	98523027	.	+	.	Name=Simple_repeat;Target=(AG)n 1 25;	Gh_ANF-YB4	gene_region
A01	RepeatMasker	similarity	98525819	98525855	.	+	.	Name=Simple_repeat;Target=(TTTTACT)n 1 36;	Gh_ANF-YB4	upstream
A01	RepeatMasker	similarity	98526332	98526388	.	+	.	Name=Simple_repeat;Target=(ATTATA)n 1 58;	Gh_ANF-YB4	upstream
A11	RepeatMasker	similarity	82087806	82087857	.	+	.	Name=Simple_repeat;Target=(TATATT)n 1 53;	Gh_ANF-YB15	upstream
A11	RepeatMasker	similarity	82089026	82089048	.	+	.	Name=Simple_repeat;Target=(TA)n 1 23;	Gh_ANF-YB15	downstream
D07	RepeatMasker	similarity	48200729	48200787	.	+	.	Name=Simple_repeat;Target=(CAATTA)n 1 61;	Gh_DNF-YB2	upstream
D07	RepeatMasker	similarity	48202574	48202632	.	+	.	Name=Simple_repeat;Target=(GTG)n 1 60;	Gh_DNF-YB2	gene_region
D07	RepeatMasker	similarity	48204280	48204349	.	+	.	Name=Simple_repeat;Target=(ATTTAT)n 1 70;	Gh_DNF-YB2	downstream
D10	RepeatMasker	similarity	58151030	58151060	.	+	.	Name=Simple_repeat;Target=(AT)n 1 31;	Gh_DNF-YB21	gene_region
D10	RepeatMasker	similarity	58151185	58151224	.	+	.	Name=Simple_repeat;Target=(ATACC)n 1 43;	Gh_DNF-YB21	upstream
D10	RepeatMasker	similarity	58152256	58152466	.	+	.	Name=Unspecified;Target=rnd-2_family-188 1 212;	Gh_DNF-YB21	upstream
D05	RepeatMasker	similarity	6834217	6834255	.	+	.	Name=Low_complexity;Target=A-rich 1 39;	Gh_DNF-YB17	downstream
D05	RepeatMasker	similarity	6835318	6835382	.	+	.	Name=Simple_repeat;Target=(TTCTTC)n 1 65;	Gh_DNF-YB17	gene_region
D05	RepeatMasker	similarity	6835318	6835415	.	+	.	Name=Simple_repeat;Target=(TTCTTC)n 1 98;	Gh_DNF-YB17	gene_region
D05	RepeatMasker	similarity	6835348	6835415	.	+	.	Name=Simple_repeat;Target=(TTGCTT)n 1 69;	Gh_DNF-YB17	gene_region
D05	RepeatMasker	similarity	6835999	6836043	.	+	.	Name=Simple_repeat;Target=(CTTTCT)n 1 47;	Gh_DNF-YB17	gene_region
D05	RepeatMasker	similarity	6837127	6837156	.	+	.	Name=Simple_repeat;Target=(ATCC)n 1 30;	Gh_DNF-YB17	upstream
A09	RepeatMasker	similarity	74129910	74129958	.	+	.	Name=Simple_repeat;Target=(ACAT)n 1 49;	Gh_ANF-YB10	upstream
A09	RepeatMasker	similarity	74129910	74129969	.	+	.	Name=Simple_repeat;Target=(CATATA)n 1 58;	Gh_ANF-YB10	upstream
A09	RepeatMasker	similarity	74129917	74129969	.	+	.	Name=Simple_repeat;Target=(TACATA)n 1 53;	Gh_ANF-YB10	upstream
A09	RepeatMasker	similarity	74130542	74130593	.	+	.	Name=Simple_repeat;Target=(TTTTAGA)n 1 52;	Gh_ANF-YB10	downstream
A09	RepeatMasker	similarity	74130904	74130941	.	+	.	Name=Simple_repeat;Target=(TA)n 1 37;	Gh_ANF-YB10	downstream
A09	RepeatMasker	similarity	74131023	74131367	.	-	.	Name=Unspecified;Target=rnd-2_family-188 29 375;	Gh_ANF-YB10	downstream
D13	RepeatMasker	similarity	53767405	53767438	.	+	.	Name=Simple_repeat;Target=(TTTACT)n 1 34;	Gh_DNF-YB24	downstream
D13	RepeatMasker	similarity	53768565	53768598	.	+	.	Name=Simple_repeat;Target=(AC)n 1 34;	Gh_DNF-YB24	downstream
D07	RepeatMasker	similarity	6461764	6461797	.	+	.	Name=Low_complexity;Target=A-rich 1 35;	Gh_DNF-YB1	upstream
D07	RepeatMasker	similarity	6462523	6462580	.	+	.	Name=Simple_repeat;Target=(AATACAA)n 1 57;	Gh_DNF-YB1	upstream
D07	RepeatMasker	similarity	6462749	6462839	.	+	.	Name=LINE/L1;Target=L1-16_ALy 626 715;	Gh_DNF-YB1	upstream
D13	RepeatMasker	similarity	43682439	43682584	.	-	.	Name=Unspecified;Target=rnd-2_family-20 8383 8520;	Gh_DNF-YB23	downstream
D13	RepeatMasker	similarity	43684125	43684164	.	+	.	Name=Low_complexity;Target=A-rich 1 40;	Gh_DNF-YB23	downstream
D13	RepeatMasker	similarity	43685738	43685798	.	+	.	Name=Low_complexity;Target=A-rich 1 61;	Gh_DNF-YB23	upstream
D13	RepeatMasker	similarity	43686568	43686594	.	+	.	Name=Low_complexity;Target=A-rich 1 27;	Gh_DNF-YB23	upstream
D13	RepeatMasker	similarity	43529389	43529439	.	+	.	Name=Simple_repeat;Target=(ATATTTT)n 1 50;	Gh_DNF-YB22	downstream
D13	RepeatMasker	similarity	43529499	43529546	.	+	.	Name=Simple_repeat;Target=(ATCATAT)n 1 47;	Gh_DNF-YB22	downstream
D13	RepeatMasker	similarity	43531833	43531868	.	+	.	Name=Simple_repeat;Target=(GGTGTT)n 1 36;	Gh_DNF-YB22	gene_region
D13	RepeatMasker	similarity	43532229	43532285	.	+	.	Name=Low_complexity;Target=A-rich 1 57;	Gh_DNF-YB22	gene_region
D13	RepeatMasker	similarity	43532956	43532985	.	+	.	Name=Simple_repeat;Target=(ATGAA)n 1 31;	Gh_DNF-YB22	gene_region
A05	RepeatMasker	similarity	7034526	7034564	.	+	.	Name=Low_complexity;Target=A-rich 1 39;	Gh_ANF-YB17	downstream
A05	RepeatMasker	similarity	7035605	7035705	.	+	.	Name=Simple_repeat;Target=(TTC)n 1 101;	Gh_ANF-YB17	gene_region
A05	RepeatMasker	similarity	7035605	7035669	.	+	.	Name=Simple_repeat;Target=(TTC)n 1 65;	Gh_ANF-YB17	gene_region
A05	RepeatMasker	similarity	7035609	7035705	.	+	.	Name=Simple_repeat;Target=(TCTTGT)n 1 98;	Gh_ANF-YB17	gene_region
A05	RepeatMasker	similarity	7036573	7036608	.	+	.	Name=Simple_repeat;Target=(AATAT)n 1 34;	Gh_ANF-YB17	upstream
A05	RepeatMasker	similarity	7036697	7036747	.	+	.	Name=Simple_repeat;Target=(ATTATA)n 1 51;	Gh_ANF-YB17	upstream
A05	RepeatMasker	similarity	7038247	7038272	.	+	.	Name=Simple_repeat;Target=(AT)n 1 26;	Gh_ANF-YB17	upstream
D10	RepeatMasker	similarity	46906228	46906251	.	+	.	Name=Simple_repeat;Target=(AT)n 1 25;	Gh_DNF-YB20	downstream
D10	RepeatMasker	similarity	46907155	46907211	.	+	.	Name=Simple_repeat;Target=(ACTTAT)n 1 52;	Gh_DNF-YB20	upstream
D10	RepeatMasker	similarity	46907159	46907202	.	+	.	Name=Simple_repeat;Target=(ATAC)n 1 45;	Gh_DNF-YB20	upstream
D10	RepeatMasker	similarity	46907203	46907211	.	+	.	Name=Simple_repeat;Target=(ACTTAT)n 5 52;	Gh_DNF-YB20	upstream
A13	RepeatMasker	similarity	73910255	73910300	.	+	.	Name=Simple_repeat;Target=(TTTCTT)n 1 44;	Gh_ANF-YB24	downstream
A13	RepeatMasker	similarity	73911421	73911454	.	+	.	Name=Simple_repeat;Target=(CA)n 1 35;	Gh_ANF-YB24	downstream
D08	RepeatMasker	similarity	42635890	42636022	.	+	.	Name=Low_complexity;Target=A-rich 1 127;	Gh_DNF-YB7	downstream
D08	RepeatMasker	similarity	42635897	42636021	.	+	.	Name=Simple_repeat;Target=(TTAAAT)n 1 122;	Gh_DNF-YB7	downstream
D08	RepeatMasker	similarity	42636024	42636063	.	+	.	Name=Simple_repeat;Target=(AAATCC)n 1 40;	Gh_DNF-YB7	downstream
D08	RepeatMasker	similarity	42636506	42636537	.	+	.	Name=Simple_repeat;Target=(AGAAAA)n 1 32;	Gh_DNF-YB7	downstream
D08	RepeatMasker	similarity	42636506	42636536	.	+	.	Name=Simple_repeat;Target=(AGAAAA)n 1 31;	Gh_DNF-YB7	downstream
D08	RepeatMasker	similarity	42636513	42636537	.	+	.	Name=Simple_repeat;Target=(A)n 1 25;	Gh_DNF-YB7	downstream
D08	RepeatMasker	similarity	42637037	42637069	.	+	.	Name=Low_complexity;Target=GA-rich 1 33;	Gh_DNF-YB7	downstream
D08	RepeatMasker	similarity	42637814	42637857	.	+	.	Name=Simple_repeat;Target=(ATACAT)n 1 44;	Gh_DNF-YB7	upstream
D08	RepeatMasker	similarity	42637814	42637851	.	+	.	Name=Simple_repeat;Target=(CATA)n 1 40;	Gh_DNF-YB7	upstream
D08	RepeatMasker	similarity	42637815	42637857	.	+	.	Name=Simple_repeat;Target=(ATACAT)n 1 43;	Gh_DNF-YB7	upstream
D08	RepeatMasker	similarity	42638202	42638273	.	+	.	Name=Simple_repeat;Target=(TTA)n 1 72;	Gh_DNF-YB7	upstream
D05	RepeatMasker	similarity	32147504	32147663	.	-	.	Name=Unspecified;Target=rnd-2_family-188 1 167;	Gh_DNF-YB19	downstream
D05	RepeatMasker	similarity	32154077	32154136	.	+	.	Name=Simple_repeat;Target=(ACAT)n 1 61;	Gh_DNF-YB19	upstream
D05	RepeatMasker	similarity	32154288	32154326	.	+	.	Name=Simple_repeat;Target=(ATAC)n 1 39;	Gh_DNF-YB19	upstream
D05	RepeatMasker	similarity	32154392	32154445	.	+	.	Name=Simple_repeat;Target=(ATAC)n 1 54;	Gh_DNF-YB19	upstream
D05	RepeatMasker	similarity	32154675	32154704	.	+	.	Name=Simple_repeat;Target=(T)n 1 30;	Gh_DNF-YB19	upstream
D05	RepeatMasker	similarity	32154825	32154877	.	+	.	Name=Simple_repeat;Target=(ATTTT)n 1 55;	Gh_DNF-YB19	upstream
D05	RepeatMasker	similarity	32155592	32155673	.	+	.	Name=Low_complexity;Target=A-rich 1 81;	Gh_DNF-YB19	upstream
D03	RepeatMasker	similarity	6219089	6219115	.	+	.	Name=Simple_repeat;Target=(TA)n 1 27;	Gh_DNF-YB5	downstream
D03	RepeatMasker	similarity	6219409	6219433	.	+	.	Name=Simple_repeat;Target=(TGATGG)n 1 25;	Gh_DNF-YB5	gene_region
D03	RepeatMasker	similarity	6220460	6220521	.	+	.	Name=Simple_repeat;Target=(ATA)n 1 57;	Gh_DNF-YB5	upstream
D03	RepeatMasker	similarity	6221347	6221369	.	+	.	Name=Simple_repeat;Target=(T)n 1 23;	Gh_DNF-YB5	upstream
A13	RepeatMasker	similarity	62158801	62158817	.	+	.	Name=Simple_repeat;Target=(CAG)n 1 17;	Gh_ANF-YB23	gene_region
A13	RepeatMasker	similarity	62160485	62160525	.	+	.	Name=Simple_repeat;Target=(CTTTT)n 1 40;	Gh_ANF-YB23	upstream
A13	RepeatMasker	similarity	62160485	62160526	.	+	.	Name=Simple_repeat;Target=(CTTTT)n 1 40;	Gh_ANF-YB23	upstream
A13	RepeatMasker	similarity	62160486	62160526	.	+	.	Name=Simple_repeat;Target=(T)n 1 41;	Gh_ANF-YB23	upstream
A13	RepeatMasker	similarity	62102438	62102494	.	+	.	Name=Simple_repeat;Target=(ATTAATA)n 1 58;	Gh_ANF-YB22	downstream
A13	RepeatMasker	similarity	62103419	62103460	.	+	.	Name=Simple_repeat;Target=(GGTGTT)n 1 42;	Gh_ANF-YB22	gene_region
A13	RepeatMasker	similarity	62103422	62103455	.	+	.	Name=Simple_repeat;Target=(GTT)n 1 34;	Gh_ANF-YB22	gene_region
A13	RepeatMasker	similarity	62103865	62103915	.	+	.	Name=Low_complexity;Target=A-rich 1 53;	Gh_ANF-YB22	gene_region
A13	RepeatMasker	similarity	62103950	62103997	.	+	.	Name=Simple_repeat;Target=(AAT)n 1 48;	Gh_ANF-YB22	gene_region
A13	RepeatMasker	similarity	62105201	62105238	.	+	.	Name=Low_complexity;Target=A-rich 1 36;	Gh_ANF-YB22	upstream
A10	RepeatMasker	similarity	78603297	78603357	.	+	.	Name=Low_complexity;Target=A-rich 1 61;	Gh_ANF-YB20	downstream
A10	RepeatMasker	similarity	78604510	78604533	.	+	.	Name=Simple_repeat;Target=(AT)n 1 25;	Gh_ANF-YB20	downstream
A10	RepeatMasker	similarity	78605444	78605486	.	+	.	Name=Simple_repeat;Target=(TACA)n 1 44;	Gh_ANF-YB20	upstream
A11	RepeatMasker	similarity	5011766	5011789	.	+	.	Name=Simple_repeat;Target=(A)n 1 24;	Gh_ANF-YB12	upstream
A11	RepeatMasker	similarity	5012254	5012283	.	+	.	Name=Simple_repeat;Target=(TTTTCTC)n 1 56;	Gh_ANF-YB12	upstream
A11	RepeatMasker	similarity	5012254	5012336	.	+	.	Name=Simple_repeat;Target=(TTTTCTC)n 1 83;	Gh_ANF-YB12	upstream
A11	RepeatMasker	similarity	5012284	5012324	.	+	.	Name=Simple_repeat;Target=(T)n 1 41;	Gh_ANF-YB12	upstream
A11	RepeatMasker	similarity	5012325	5012336	.	+	.	Name=Simple_repeat;Target=(TTTTCTC)n 57 83;	Gh_ANF-YB12	upstream
A11	RepeatMasker	similarity	5012481	5012530	.	+	.	Name=Simple_repeat;Target=(TAATAA)n 1 52;	Gh_ANF-YB12	upstream
A11	RepeatMasker	similarity	5013016	5013068	.	+	.	Name=Low_complexity;Target=A-rich 1 52;	Gh_ANF-YB12	upstream
A11	RepeatMasker	similarity	5013473	5013521	.	+	.	Name=Simple_repeat;Target=(CAA)n 1 48;	Gh_ANF-YB12	gene_region
A11	RepeatMasker	similarity	5013872	5013917	.	+	.	Name=Simple_repeat;Target=(CAATAA)n 1 46;	Gh_ANF-YB12	gene_region
A11	RepeatMasker	similarity	5014609	5014637	.	+	.	Name=Simple_repeat;Target=(AAATT)n 1 29;	Gh_ANF-YB12	downstream
A11	RepeatMasker	similarity	5014976	5015019	.	+	.	Name=Low_complexity;Target=A-rich 1 41;	Gh_ANF-YB12	downstream
A11	RepeatMasker	similarity	5015273	5015330	.	+	.	Name=Low_complexity;Target=A-rich 1 58;	Gh_ANF-YB12	downstream
A11	RepeatMasker	similarity	5015368	5015413	.	+	.	Name=Simple_repeat;Target=(ACTTTTTA)n 1 48;	Gh_ANF-YB12	downstream
A08	RepeatMasker	similarity	2253906	2253955	.	+	.	Name=Simple_repeat;Target=(A)n 1 50;	Gh_ANF-YB6	upstream
A08	RepeatMasker	similarity	2253906	2253929	.	+	.	Name=Simple_repeat;Target=(A)n 1 24;	Gh_ANF-YB6	upstream
A08	RepeatMasker	similarity	2253907	2253955	.	+	.	Name=Simple_repeat;Target=(AAT)n 1 49;	Gh_ANF-YB6	upstream
A08	RepeatMasker	similarity	2254711	2254752	.	+	.	Name=Simple_repeat;Target=(TTTT)n 1 42;	Gh_ANF-YB6	gene_region
A08	RepeatMasker	similarity	2255270	2255333	.	+	.	Name=Simple_repeat;Target=(TTAA)n 1 66;	Gh_ANF-YB6	gene_region
A08	RepeatMasker	similarity	2255341	2255363	.	+	.	Name=Simple_repeat;Target=(T)n 1 23;	Gh_ANF-YB6	gene_region
A08	RepeatMasker	similarity	2255498	2255527	.	+	.	Name=Simple_repeat;Target=(AATT)n 1 32;	Gh_ANF-YB6	gene_region
A08	RepeatMasker	similarity	2255608	2255644	.	+	.	Name=Simple_repeat;Target=(TTCTTTT)n 1 37;	Gh_ANF-YB6	gene_region
A08	RepeatMasker	similarity	2255920	2255963	.	+	.	Name=Simple_repeat;Target=(TTTATCT)n 1 44;	Gh_ANF-YB6	gene_region
A08	RepeatMasker	similarity	2255984	2256010	.	+	.	Name=Simple_repeat;Target=(ATT)n 1 28;	Gh_ANF-YB6	gene_region
A08	RepeatMasker	similarity	2256073	2256125	.	+	.	Name=Low_complexity;Target=A-rich 1 58;	Gh_ANF-YB6	gene_region
A08	RepeatMasker	similarity	2257154	2257219	.	-	.	Name=Unspecified;Target=rnd-2_family-188 284 352;	Gh_ANF-YB6	downstream
A08	RepeatMasker	similarity	2257244	2257366	.	-	.	Name=Unspecified;Target=rnd-2_family-188 1 123;	Gh_ANF-YB6	downstream
A08	RepeatMasker	similarity	2258066	2258084	.	+	.	Name=Simple_repeat;Target=(AT)n 1 19;	Gh_ANF-YB6	downstream
