# Supplementary material for: Genome-Wide Analysis of the NF-YB Gene Family in Gossypium hirsutum L. and Characterization of the Role of GhDNF-YB22 in Embryogenesis
Source: Int J Mol Sci. 2018 Feb 6;19(2):483. doi: 10.3390/ijms19020483 (PMC5855705; doi:10.3390/ijms19020483)
Supplement: Supplementary file 1 [file ijms-19-00483-s001.zip › ijms-265162-supplementary/supplementary materials/Supplementary Table S5.xlsx]

## Sheet: Sheet1
Supplementary table S5: Analysis of repeat sequences in regions 10,000 bp upstream to 10,000 bp downstream of NF-YB genes
D11	RepeatMasker	similarity	56772807	56772844	.	+	.	Name=Simple_repeat;Target=(GGCCC)n 1 41;	Gh_DNF-YB15	upstream
D11	RepeatMasker	similarity	56779844	56780007	.	+	.	Name=Simple_repeat;Target=(AT)n 1 168;	Gh_DNF-YB15	downstream
D11	RepeatMasker	similarity	56781145	56781254	.	+	.	Name=Simple_repeat;Target=(ATT)n 1 113;	Gh_DNF-YB15	downstream
D11	RepeatMasker	similarity	56781145	56781266	.	+	.	Name=Simple_repeat;Target=(ATT)n 1 125;	Gh_DNF-YB15	downstream
D11	RepeatMasker	similarity	56781193	56781266	.	+	.	Name=Simple_repeat;Target=(TTAAT)n 1 76;	Gh_DNF-YB15	downstream
D11	RepeatMasker	similarity	56781657	56781696	.	+	.	Name=Unspecified;Target=rnd-2_family-9 2117 2154;	Gh_DNF-YB15	downstream
D11	RepeatMasker	similarity	56781700	56782030	.	+	.	Name=Unspecified;Target=rnd-2_family-9 2117 2446;	Gh_DNF-YB15	downstream
D11	RepeatMasker	similarity	56782032	56782343	.	+	.	Name=Unspecified;Target=rnd-2_family-9 2502 2822;	Gh_DNF-YB15	downstream
D11	RepeatMasker	similarity	56782624	56782783	.	-	.	Name=LTR/Copia;Target=ATCopia78_I-int 1 155;	Gh_DNF-YB15	downstream
D11	RepeatMasker	similarity	56783921	56783960	.	+	.	Name=Low_complexity;Target=A-rich 1 39;	Gh_DNF-YB15	downstream
D11	RepeatMasker	similarity	56784305	56784351	.	+	.	Name=Low_complexity;Target=A-rich 1 44;	Gh_DNF-YB15	downstream
D11	RepeatMasker	similarity	56784444	56784527	.	+	.	Name=Low_complexity;Target=A-rich 1 80;	Gh_DNF-YB15	downstream
D11	RepeatMasker	similarity	56784444	56784526	.	+	.	Name=Simple_repeat;Target=(AAATAAA)n 1 79;	Gh_DNF-YB15	downstream
D11	RepeatMasker	similarity	56784492	56784527	.	+	.	Name=Simple_repeat;Target=(AAAAT)n 1 35;	Gh_DNF-YB15	downstream
D11	RepeatMasker	similarity	56785200	56785279	.	+	.	Name=Low_complexity;Target=A-rich 1 79;	Gh_DNF-YB15	downstream
D11	RepeatMasker	similarity	56785535	56785591	.	+	.	Name=Low_complexity;Target=A-rich 1 54;	Gh_DNF-YB15	downstream
D11	RepeatMasker	similarity	56786021	56786097	.	+	.	Name=Simple_repeat;Target=(TTGAA)n 1 74;	Gh_DNF-YB15	downstream
A11	RepeatMasker	similarity	17960041	17960386	.	+	.	Name=Unspecified;Target=rnd-2_family-20 6295 6643;	Gh_ANF-YB14	downstream
A11	RepeatMasker	similarity	17962901	17963598	.	+	.	Name=Unspecified;Target=rnd-2_family-20 10662 11358;	Gh_ANF-YB14	downstream
A11	RepeatMasker	similarity	17962963	17963643	.	-	.	Name=LTR/Gypsy;Target=Gypsy-23_ALY-I 2208 2838;	Gh_ANF-YB14	downstream
A11	RepeatMasker	similarity	17966823	17966934	.	+	.	Name=Low_complexity;Target=A-rich 1 108;	Gh_ANF-YB14	downstream
A11	RepeatMasker	similarity	17967323	17967351	.	+	.	Name=Simple_repeat;Target=(AAAAG)n 1 29;	Gh_ANF-YB14	downstream
A11	RepeatMasker	similarity	17968906	17968975	.	+	.	Name=Simple_repeat;Target=(CCA)n 1 70;	Gh_ANF-YB14	gene_region
A11	RepeatMasker	similarity	17969565	17969584	.	+	.	Name=Simple_repeat;Target=(AG)n 1 20;	Gh_ANF-YB14	upstream
A11	RepeatMasker	similarity	17969981	17970009	.	+	.	Name=Simple_repeat;Target=(CCATTGC)n 1 29;	Gh_ANF-YB14	upstream
A11	RepeatMasker	similarity	17970707	17970765	.	+	.	Name=Simple_repeat;Target=(AATA)n 1 55;	Gh_ANF-YB14	upstream
A11	RepeatMasker	similarity	17971558	17971629	.	+	.	Name=Low_complexity;Target=A-rich 1 68;	Gh_ANF-YB14	upstream
A11	RepeatMasker	similarity	17974101	17974156	.	+	.	Name=Simple_repeat;Target=(ATAAT)n 1 55;	Gh_ANF-YB14	upstream
A11	RepeatMasker	similarity	17974200	17974247	.	+	.	Name=Low_complexity;Target=A-rich 1 44;	Gh_ANF-YB14	upstream
A11	RepeatMasker	similarity	17974728	17974787	.	+	.	Name=Simple_repeat;Target=(ATTTAC)n 1 59;	Gh_ANF-YB14	upstream
A11	RepeatMasker	similarity	17975953	17975980	.	+	.	Name=Simple_repeat;Target=(CTT)n 1 30;	Gh_ANF-YB14	upstream
A11	RepeatMasker	similarity	17979137	17979199	.	+	.	Name=Simple_repeat;Target=(TAAA)n 1 60;	Gh_ANF-YB14	upstream
A11	RepeatMasker	similarity	17979144	17979189	.	+	.	Name=Simple_repeat;Target=(ATAATT)n 1 46;	Gh_ANF-YB14	upstream
A07	RepeatMasker	similarity	6544898	6545086	.	+	.	Name=Simple_repeat;Target=(TTC)n 1 187;	Gh_ANF-YB1	downstream
A07	RepeatMasker	similarity	6545291	6545317	.	+	.	Name=Low_complexity;Target=A-rich 1 27;	Gh_ANF-YB1	downstream
A07	RepeatMasker	similarity	6546002	6546049	.	+	.	Name=Simple_repeat;Target=(TATATTT)n 1 47;	Gh_ANF-YB1	downstream
A07	RepeatMasker	similarity	6554301	6554369	.	+	.	Name=Simple_repeat;Target=(TATT)n 1 70;	Gh_ANF-YB1	upstream
A07	RepeatMasker	similarity	6554533	6554578	.	+	.	Name=Simple_repeat;Target=(ATACATA)n 1 47;	Gh_ANF-YB1	upstream
A07	RepeatMasker	similarity	6554993	6555020	.	+	.	Name=Simple_repeat;Target=(ATT)n 1 31;	Gh_ANF-YB1	upstream
A07	RepeatMasker	similarity	6554993	6555019	.	+	.	Name=Simple_repeat;Target=(ATT)n 1 30;	Gh_ANF-YB1	upstream
A07	RepeatMasker	similarity	6554994	6555020	.	+	.	Name=Simple_repeat;Target=(TTATT)n 1 26;	Gh_ANF-YB1	upstream
A07	RepeatMasker	similarity	6556176	6556430	.	+	.	Name=LTR/Copia;Target=ATCopia49_I-int 963 1217;	Gh_ANF-YB1	upstream
A07	RepeatMasker	similarity	6556177	6556535	.	-	.	Name=Unspecified;Target=rnd-2_family-14 3115 3476;	Gh_ANF-YB1	upstream
A07	RepeatMasker	similarity	6559185	6559238	.	+	.	Name=Simple_repeat;Target=(TATA)n 1 54;	Gh_ANF-YB1	upstream
A07	RepeatMasker	similarity	6559369	6559419	.	+	.	Name=Simple_repeat;Target=(ATACTT)n 1 51;	Gh_ANF-YB1	upstream
A07	RepeatMasker	similarity	6560502	6560552	.	+	.	Name=Simple_repeat;Target=(ATAT)n 1 52;	Gh_ANF-YB1	upstream
A07	RepeatMasker	similarity	6561427	6561460	.	+	.	Name=Low_complexity;Target=A-rich 1 37;	Gh_ANF-YB1	upstream
A07	RepeatMasker	similarity	6562341	6562405	.	+	.	Name=Simple_repeat;Target=(TAA)n 1 67;	Gh_ANF-YB1	upstream
A02	RepeatMasker	similarity	6799998	6800164	.	-	.	Name=Unspecified;Target=rnd-2_family-20 8269 8446;	Gh_ANF-YB8	downstream
A02	RepeatMasker	similarity	6800826	6800914	.	-	.	Name=Unspecified;Target=rnd-2_family-20 7703 7798;	Gh_ANF-YB8	downstream
A02	RepeatMasker	similarity	6801050	6801185	.	+	.	Name=Simple_repeat;Target=(CAGAAT)n 1 132;	Gh_ANF-YB8	downstream
A02	RepeatMasker	similarity	6801212	6801339	.	-	.	Name=Unspecified;Target=rnd-2_family-20 7361 7489;	Gh_ANF-YB8	downstream
A02	RepeatMasker	similarity	6802204	6802288	.	-	.	Name=Unspecified;Target=rnd-2_family-20 7165 7248;	Gh_ANF-YB8	downstream
A02	RepeatMasker	similarity	6802248	6802342	.	-	.	Name=Unspecified;Target=rnd-2_family-20 7165 7259;	Gh_ANF-YB8	downstream
A02	RepeatMasker	similarity	6802312	6802396	.	-	.	Name=Unspecified;Target=rnd-2_family-20 7165 7248;	Gh_ANF-YB8	downstream
A02	RepeatMasker	similarity	6802356	6802489	.	-	.	Name=Unspecified;Target=rnd-2_family-20 7123 7259;	Gh_ANF-YB8	downstream
A02	RepeatMasker	similarity	6802383	6802477	.	-	.	Name=Unspecified;Target=rnd-2_family-20 7165 7259;	Gh_ANF-YB8	downstream
A02	RepeatMasker	similarity	6802464	6802559	.	-	.	Name=Unspecified;Target=rnd-2_family-20 7164 7259;	Gh_ANF-YB8	downstream
A02	RepeatMasker	similarity	6807294	6807339	.	+	.	Name=Simple_repeat;Target=(ATTTTA)n 1 47;	Gh_ANF-YB8	downstream
A02	RepeatMasker	similarity	6808080	6808118	.	+	.	Name=Simple_repeat;Target=(AT)n 1 39;	Gh_ANF-YB8	downstream
A02	RepeatMasker	similarity	6808993	6809013	.	+	.	Name=Simple_repeat;Target=(TTG)n 1 21;	Gh_ANF-YB8	gene_region
A02	RepeatMasker	similarity	6809488	6809539	.	+	.	Name=Simple_repeat;Target=(TATA)n 1 52;	Gh_ANF-YB8	upstream
A02	RepeatMasker	similarity	6809488	6809516	.	+	.	Name=Simple_repeat;Target=(TACA)n 1 29;	Gh_ANF-YB8	upstream
A02	RepeatMasker	similarity	6809488	6809536	.	+	.	Name=Simple_repeat;Target=(CATA)n 3 51;	Gh_ANF-YB8	upstream
A02	RepeatMasker	similarity	6810257	6810297	.	+	.	Name=Low_complexity;Target=A-rich 1 40;	Gh_ANF-YB8	upstream
A02	RepeatMasker	similarity	6810573	6810617	.	+	.	Name=Simple_repeat;Target=(TAATTT)n 1 43;	Gh_ANF-YB8	upstream
A02	RepeatMasker	similarity	6812178	6812197	.	+	.	Name=Simple_repeat;Target=(TA)n 1 21;	Gh_ANF-YB8	upstream
A02	RepeatMasker	similarity	6812434	6812720	.	-	.	Name=Unspecified;Target=rnd-2_family-188 61 358;	Gh_ANF-YB8	upstream
A02	RepeatMasker	similarity	6813262	6813308	.	+	.	Name=Low_complexity;Target=A-rich 1 46;	Gh_ANF-YB8	upstream
A02	RepeatMasker	similarity	6815482	6815555	.	-	.	Name=Unspecified;Target=rnd-2_family-20 74 148;	Gh_ANF-YB8	upstream
A02	RepeatMasker	similarity	6815960	6816006	.	+	.	Name=Low_complexity;Target=A-rich 1 43;	Gh_ANF-YB8	upstream
A02	RepeatMasker	similarity	6818033	6818064	.	+	.	Name=Low_complexity;Target=A-rich 1 32;	Gh_ANF-YB8	upstream
A02	RepeatMasker	similarity	6818726	6818788	.	+	.	Name=Simple_repeat;Target=(AATTAAT)n 1 67;	Gh_ANF-YB8	upstream
A02	RepeatMasker	similarity	6819145	6819185	.	+	.	Name=Simple_repeat;Target=(TAATTTT)n 1 38;	Gh_ANF-YB8	upstream
A02	RepeatMasker	similarity	6819275	6819298	.	+	.	Name=Simple_repeat;Target=(AATA)n 1 24;	Gh_ANF-YB8	upstream
D11	RepeatMasker	similarity	15261260	15261316	.	+	.	Name=Low_complexity;Target=A-rich 1 56;	Gh_DNF-YB14	downstream
D11	RepeatMasker	similarity	15261336	15261389	.	+	.	Name=Simple_repeat;Target=(AT)n 1 58;	Gh_DNF-YB14	downstream
D11	RepeatMasker	similarity	15262455	15262507	.	+	.	Name=Simple_repeat;Target=(TAATTG)n 1 49;	Gh_DNF-YB14	downstream
D11	RepeatMasker	similarity	15263066	15263106	.	+	.	Name=Low_complexity;Target=A-rich 1 42;	Gh_DNF-YB14	downstream
D11	RepeatMasker	similarity	15264404	15265368	.	+	.	Name=Unspecified;Target=rnd-2_family-330 7232 8180;	Gh_DNF-YB14	downstream
D11	RepeatMasker	similarity	15265404	15265565	.	-	.	Name=Unspecified;Target=rnd-2_family-20 8396 8549;	Gh_DNF-YB14	downstream
D11	RepeatMasker	similarity	15265626	15265749	.	-	.	Name=Unspecified;Target=rnd-2_family-20 8377 8502;	Gh_DNF-YB14	downstream
D11	RepeatMasker	similarity	15265959	15266004	.	+	.	Name=Simple_repeat;Target=(TTAAA)n 1 44;	Gh_DNF-YB14	downstream
D11	RepeatMasker	similarity	15265959	15266022	.	+	.	Name=Low_complexity;Target=A-rich 1 63;	Gh_DNF-YB14	downstream
D11	RepeatMasker	similarity	15265977	15266022	.	+	.	Name=Simple_repeat;Target=(AAAAG)n 1 47;	Gh_DNF-YB14	downstream
D11	RepeatMasker	similarity	15266869	15266962	.	+	.	Name=Simple_repeat;Target=(TTAA)n 1 92;	Gh_DNF-YB14	downstream
D11	RepeatMasker	similarity	15267107	15267186	.	+	.	Name=Low_complexity;Target=A-rich 1 84;	Gh_DNF-YB14	downstream
D11	RepeatMasker	similarity	15267783	15267848	.	+	.	Name=Low_complexity;Target=A-rich 1 63;	Gh_DNF-YB14	downstream
D11	RepeatMasker	similarity	15267784	15267829	.	+	.	Name=Simple_repeat;Target=(AAATT)n 1 43;	Gh_DNF-YB14	downstream
D11	RepeatMasker	similarity	15269795	15269861	.	+	.	Name=Simple_repeat;Target=(CCA)n 1 67;	Gh_DNF-YB14	gene_region
D11	RepeatMasker	similarity	15270453	15270472	.	+	.	Name=Simple_repeat;Target=(AG)n 1 20;	Gh_DNF-YB14	upstream
D11	RepeatMasker	similarity	15270869	15270898	.	+	.	Name=Simple_repeat;Target=(CCATTGC)n 1 30;	Gh_DNF-YB14	upstream
D11	RepeatMasker	similarity	15271563	15271620	.	+	.	Name=Low_complexity;Target=A-rich 1 56;	Gh_DNF-YB14	upstream
D11	RepeatMasker	similarity	15272057	15272077	.	+	.	Name=Simple_repeat;Target=(T)n 1 21;	Gh_DNF-YB14	upstream
D11	RepeatMasker	similarity	15272354	15272409	.	+	.	Name=Low_complexity;Target=A-rich 1 51;	Gh_DNF-YB14	upstream
D11	RepeatMasker	similarity	15276384	15276446	.	+	.	Name=Simple_repeat;Target=(AT)n 1 68;	Gh_DNF-YB14	upstream
D11	RepeatMasker	similarity	15276826	15276902	.	-	.	Name=LTR/Gypsy;Target=Gypsy-13_ALY-LTR 222 296;	Gh_DNF-YB14	upstream
D11	RepeatMasker	similarity	15276904	15277051	.	-	.	Name=LTR/Copia;Target=ATCopia28_I-int 4673 4774;	Gh_DNF-YB14	upstream
D11	RepeatMasker	similarity	15277186	15277989	.	-	.	Name=LTR/Copia;Target=ATCopia28_I-int 2686 3552;	Gh_DNF-YB14	upstream
D11	RepeatMasker	similarity	15277597	15278136	.	-	.	Name=LTR/Copia;Target=ATCopia29_I-int 1428 2012;	Gh_DNF-YB14	upstream
D11	RepeatMasker	similarity	15278166	15279092	.	-	.	Name=LTR/Copia;Target=ATCopia29_I-int 402 1360;	Gh_DNF-YB14	upstream
D11	RepeatMasker	similarity	15279665	15279807	.	-	.	Name=LTR/Copia;Target=ATCopia28_I-int 1549 1700;	Gh_DNF-YB14	upstream
D01	RepeatMasker	similarity	10405339	10405404	.	+	.	Name=Simple_repeat;Target=(AATA)n 1 62;	Gh_DNF-YB3	upstream
D01	RepeatMasker	similarity	10405690	10405788	.	-	.	Name=LTR/Copia;Target=Copia-65_ALY-I 1784 1882;	Gh_DNF-YB3	upstream
D01	RepeatMasker	similarity	10406095	10406948	.	+	.	Name=Unspecified;Target=rnd-2_family-14 2219 3068;	Gh_DNF-YB3	upstream
D01	RepeatMasker	similarity	10406107	10406954	.	-	.	Name=LTR/Copia;Target=ATCopia50_I-int 1377 2226;	Gh_DNF-YB3	upstream
D01	RepeatMasker	similarity	10407115	10407359	.	+	.	Name=Unspecified;Target=rnd-2_family-14 3235 3479;	Gh_DNF-YB3	upstream
D01	RepeatMasker	similarity	10408400	10408468	.	+	.	Name=Simple_repeat;Target=(ATA)n 1 68;	Gh_DNF-YB3	upstream
D01	RepeatMasker	similarity	10408548	10408613	.	+	.	Name=Simple_repeat;Target=(AATA)n 1 66;	Gh_DNF-YB3	upstream
D01	RepeatMasker	similarity	10410652	10410691	.	+	.	Name=Simple_repeat;Target=(GAAGAT)n 1 40;	Gh_DNF-YB3	upstream
D01	RepeatMasker	similarity	10411534	10411579	.	+	.	Name=Simple_repeat;Target=(AATTT)n 1 45;	Gh_DNF-YB3	upstream
D01	RepeatMasker	similarity	10411583	10411622	.	+	.	Name=Simple_repeat;Target=(CTCCCC)n 1 37;	Gh_DNF-YB3	upstream
D01	RepeatMasker	similarity	10411643	10411713	.	+	.	Name=Low_complexity;Target=G-rich 1 65;	Gh_DNF-YB3	upstream
D01	RepeatMasker	similarity	10411749	10411811	.	+	.	Name=Simple_repeat;Target=(ATTT)n 1 65;	Gh_DNF-YB3	upstream
D01	RepeatMasker	similarity	10412345	10412400	.	+	.	Name=Simple_repeat;Target=(TAT)n 1 57;	Gh_DNF-YB3	upstream
D01	RepeatMasker	similarity	10413774	10413815	.	+	.	Name=Simple_repeat;Target=(CTAT)n 1 41;	Gh_DNF-YB3	upstream
D01	RepeatMasker	similarity	10413774	10413813	.	+	.	Name=Simple_repeat;Target=(CTATA)n 1 40;	Gh_DNF-YB3	upstream
D01	RepeatMasker	similarity	10414683	10414727	.	+	.	Name=Low_complexity;Target=A-rich 1 46;	Gh_DNF-YB3	upstream
D01	RepeatMasker	similarity	10415100	10415116	.	+	.	Name=Simple_repeat;Target=(AT)n 1 17;	Gh_DNF-YB3	upstream
D01	RepeatMasker	similarity	10415223	10415242	.	+	.	Name=Simple_repeat;Target=(TA)n 1 21;	Gh_DNF-YB3	upstream
D01	RepeatMasker	similarity	10415735	10415782	.	+	.	Name=Simple_repeat;Target=(TGG)n 1 49;	Gh_DNF-YB3	gene_region
D01	RepeatMasker	similarity	10417213	10417251	.	+	.	Name=Low_complexity;Target=A-rich 1 37;	Gh_DNF-YB3	downstream
D01	RepeatMasker	similarity	10418485	10418523	.	+	.	Name=Low_complexity;Target=A-rich 1 39;	Gh_DNF-YB3	downstream
D01	RepeatMasker	similarity	10418596	10418727	.	+	.	Name=Simple_repeat;Target=(TATAATA)n 1 139;	Gh_DNF-YB3	downstream
D01	RepeatMasker	similarity	10418976	10419034	.	+	.	Name=Low_complexity;Target=GA-rich 1 56;	Gh_DNF-YB3	downstream
D01	RepeatMasker	similarity	10421477	10421798	.	+	.	Name=LINE/L1;Target=L1-6_ALy 2793 3116;	Gh_DNF-YB3	downstream
D01	RepeatMasker	similarity	10422574	10422704	.	+	.	Name=LINE/L1;Target=ATLINE1_10 4036 4166;	Gh_DNF-YB3	downstream
D01	RepeatMasker	similarity	10425133	10425179	.	+	.	Name=Simple_repeat;Target=(AAAAT)n 1 45;	Gh_DNF-YB3	downstream
D01	RepeatMasker	similarity	10425133	10425222	.	+	.	Name=Low_complexity;Target=A-rich 1 85;	Gh_DNF-YB3	downstream
D01	RepeatMasker	similarity	10425407	10425456	.	+	.	Name=Simple_repeat;Target=(TTAGAGG)n 1 52;	Gh_DNF-YB3	downstream
D01	RepeatMasker	similarity	10425621	10425676	.	+	.	Name=Simple_repeat;Target=(ATTTATA)n 1 57;	Gh_DNF-YB3	downstream
D09	RepeatMasker	similarity	1024895	1024948	.	+	.	Name=Simple_repeat;Target=(TTTTTAT)n 1 52;	Gh_DNF-YB9	upstream
D09	RepeatMasker	similarity	1024897	1024947	.	+	.	Name=Simple_repeat;Target=(TTTA)n 1 51;	Gh_DNF-YB9	upstream
D09	RepeatMasker	similarity	1025197	1025282	.	+	.	Name=Simple_repeat;Target=(TAATT)n 1 86;	Gh_DNF-YB9	upstream
D09	RepeatMasker	similarity	1025640	1025709	.	+	.	Name=Low_complexity;Target=A-rich 1 69;	Gh_DNF-YB9	upstream
D09	RepeatMasker	similarity	1027158	1027184	.	+	.	Name=Simple_repeat;Target=(CCT)n 1 27;	Gh_DNF-YB9	upstream
D09	RepeatMasker	similarity	1027689	1027993	.	-	.	Name=Unspecified;Target=rnd-2_family-188 17 375;	Gh_DNF-YB9	upstream
D09	RepeatMasker	similarity	1028288	1028633	.	-	.	Name=Unspecified;Target=rnd-2_family-188 9 373;	Gh_DNF-YB9	upstream
D09	RepeatMasker	similarity	1030251	1030622	.	+	.	Name=Unspecified;Target=rnd-2_family-188 1 375;	Gh_DNF-YB9	upstream
D09	RepeatMasker	similarity	1030624	1030649	.	+	.	Name=Simple_repeat;Target=(AT)n 1 27;	Gh_DNF-YB9	upstream
D09	RepeatMasker	similarity	1030972	1031339	.	+	.	Name=Unspecified;Target=rnd-2_family-188 1 373;	Gh_DNF-YB9	upstream
D09	RepeatMasker	similarity	1033497	1033527	.	+	.	Name=Simple_repeat;Target=(CAA)n 1 30;	Gh_DNF-YB9	gene_region
D09	RepeatMasker	similarity	1035931	1035995	.	+	.	Name=Low_complexity;Target=A-rich 1 67;	Gh_DNF-YB9	downstream
D09	RepeatMasker	similarity	1038207	1038271	.	+	.	Name=Low_complexity;Target=A-rich 1 67;	Gh_DNF-YB9	downstream
D09	RepeatMasker	similarity	1039952	1040011	.	+	.	Name=Simple_repeat;Target=(AT)n 1 62;	Gh_DNF-YB9	downstream
D09	RepeatMasker	similarity	1040376	1040426	.	+	.	Name=Low_complexity;Target=A-rich 1 48;	Gh_DNF-YB9	downstream
D09	RepeatMasker	similarity	1040437	1040502	.	+	.	Name=Simple_repeat;Target=(AT)n 1 70;	Gh_DNF-YB9	downstream
D09	RepeatMasker	similarity	1042858	1042923	.	+	.	Name=Simple_repeat;Target=(ATTA)n 1 59;	Gh_DNF-YB9	downstream
D09	RepeatMasker	similarity	1042963	1043273	.	+	.	Name=Unspecified;Target=rnd-2_family-188 1 324;	Gh_DNF-YB9	downstream
D11	RepeatMasker	similarity	65768890	65768918	.	+	.	Name=Simple_repeat;Target=(AAAAT)n 1 29;	Gh_DNF-YB16	downstream
D11	RepeatMasker	similarity	65769304	65769334	.	+	.	Name=Simple_repeat;Target=(TTTCT)n 1 29;	Gh_DNF-YB16	downstream
D11	RepeatMasker	similarity	65770316	65770356	.	+	.	Name=Simple_repeat;Target=(TTTATCC)n 1 44;	Gh_DNF-YB16	downstream
D11	RepeatMasker	similarity	65773928	65773999	.	+	.	Name=Low_complexity;Target=A-rich 1 72;	Gh_DNF-YB16	downstream
D11	RepeatMasker	similarity	65774733	65774755	.	+	.	Name=Simple_repeat;Target=(GAA)n 1 23;	Gh_DNF-YB16	downstream
D11	RepeatMasker	similarity	65775784	65775812	.	+	.	Name=Simple_repeat;Target=(ATAAT)n 1 28;	Gh_DNF-YB16	downstream
D11	RepeatMasker	similarity	65776356	65776425	.	+	.	Name=Low_complexity;Target=A-rich 1 69;	Gh_DNF-YB16	downstream
D11	RepeatMasker	similarity	65776818	65776882	.	+	.	Name=Simple_repeat;Target=(CATG)n 2 66;	Gh_DNF-YB16	downstream
D11	RepeatMasker	similarity	65779924	65779979	.	+	.	Name=Low_complexity;Target=A-rich 1 49;	Gh_DNF-YB16	gene_region
D11	RepeatMasker	similarity	65779962	65780015	.	+	.	Name=Simple_repeat;Target=(TTTAT)n 1 57;	Gh_DNF-YB16	gene_region
D11	RepeatMasker	similarity	65780740	65780822	.	+	.	Name=Simple_repeat;Target=(TTATAAT)n 1 82;	Gh_DNF-YB16	gene_region
D11	RepeatMasker	similarity	65780740	65780840	.	+	.	Name=Simple_repeat;Target=(TTATAAT)n 1 99;	Gh_DNF-YB16	gene_region
D11	RepeatMasker	similarity	65780776	65780840	.	+	.	Name=Simple_repeat;Target=(TA)n 1 69;	Gh_DNF-YB16	gene_region
D11	RepeatMasker	similarity	65780865	65780915	.	+	.	Name=Low_complexity;Target=A-rich 1 49;	Gh_DNF-YB16	gene_region
D11	RepeatMasker	similarity	65781424	65781516	.	-	.	Name=Unspecified;Target=rnd-2_family-188 280 374;	Gh_DNF-YB16	gene_region
D11	RepeatMasker	similarity	65781498	65781735	.	+	.	Name=Unspecified;Target=rnd-2_family-188 123 375;	Gh_DNF-YB16	gene_region
D11	RepeatMasker	similarity	65782401	65782428	.	+	.	Name=Low_complexity;Target=A-rich 1 28;	Gh_DNF-YB16	gene_region
D11	RepeatMasker	similarity	65783170	65783209	.	+	.	Name=Simple_repeat;Target=(AAATAA)n 1 39;	Gh_DNF-YB16	gene_region
D11	RepeatMasker	similarity	65783171	65783193	.	+	.	Name=Simple_repeat;Target=(AAT)n 1 22;	Gh_DNF-YB16	gene_region
D11	RepeatMasker	similarity	65783194	65783209	.	+	.	Name=Low_complexity;Target=A-rich 2 39;	Gh_DNF-YB16	gene_region
D11	RepeatMasker	similarity	65786662	65786695	.	+	.	Name=Simple_repeat;Target=(TA)n 1 33;	Gh_DNF-YB16	gene_region
D11	RepeatMasker	similarity	65787122	65787236	.	+	.	Name=Simple_repeat;Target=(TCGAGC)n 1 118;	Gh_DNF-YB16	gene_region
D11	RepeatMasker	similarity	65787299	65787345	.	+	.	Name=Simple_repeat;Target=(TAA)n 1 47;	Gh_DNF-YB16	gene_region
D11	RepeatMasker	similarity	65790629	65790659	.	+	.	Name=Simple_repeat;Target=(TTTATTT)n 1 31;	Gh_DNF-YB16	upstream
D11	RepeatMasker	similarity	65790685	65790746	.	+	.	Name=Simple_repeat;Target=(TTTTTTA)n 1 59;	Gh_DNF-YB16	upstream
D11	RepeatMasker	similarity	65791446	65791479	.	+	.	Name=Low_complexity;Target=A-rich 1 35;	Gh_DNF-YB16	upstream
D11	RepeatMasker	similarity	65794774	65794807	.	+	.	Name=Simple_repeat;Target=(ATATAAT)n 1 36;	Gh_DNF-YB16	upstream
D11	RepeatMasker	similarity	65797558	65797608	.	+	.	Name=Low_complexity;Target=GA-rich 1 50;	Gh_DNF-YB16	upstream
D11	RepeatMasker	similarity	65799513	65799579	.	+	.	Name=Low_complexity;Target=A-rich 1 66;	Gh_DNF-YB16	upstream
A11	RepeatMasker	similarity	92933309	92933364	.	+	.	Name=Low_complexity;Target=A-rich 1 49;	Gh_ANF-YB16	downstream
A11	RepeatMasker	similarity	92933433	92933485	.	+	.	Name=Low_complexity;Target=A-rich 1 48;	Gh_ANF-YB16	downstream
A11	RepeatMasker	similarity	92934809	92934895	.	+	.	Name=Unspecified;Target=rnd-2_family-188 4 90;	Gh_ANF-YB16	downstream
A11	RepeatMasker	similarity	92934877	92935116	.	+	.	Name=Unspecified;Target=rnd-2_family-188 123 375;	Gh_ANF-YB16	downstream
A11	RepeatMasker	similarity	92935781	92935814	.	+	.	Name=Simple_repeat;Target=(AAAAAG)n 1 35;	Gh_ANF-YB16	downstream
A11	RepeatMasker	similarity	92936785	92936827	.	+	.	Name=Low_complexity;Target=A-rich 1 44;	Gh_ANF-YB16	downstream
A11	RepeatMasker	similarity	92937029	92937079	.	+	.	Name=Simple_repeat;Target=(TTTAATT)n 1 51;	Gh_ANF-YB16	downstream
A11	RepeatMasker	similarity	92938990	92939027	.	+	.	Name=Simple_repeat;Target=(GTGATCA)n 1 38;	Gh_ANF-YB16	downstream
A11	RepeatMasker	similarity	92940896	92940916	.	+	.	Name=Simple_repeat;Target=(AG)n 1 21;	Gh_ANF-YB16	gene_region
A11	RepeatMasker	similarity	92946138	92946171	.	+	.	Name=Simple_repeat;Target=(ATATAAT)n 1 36;	Gh_ANF-YB16	upstream
A05	RepeatMasker	similarity	36348854	36348968	.	+	.	Name=Low_complexity;Target=A-rich 1 119;	Gh_ANF-YB19	downstream
A05	RepeatMasker	similarity	36349949	36350056	.	+	.	Name=Simple_repeat;Target=(ATAATA)n 1 107;	Gh_ANF-YB19	downstream
A05	RepeatMasker	similarity	36350057	36350110	.	+	.	Name=Simple_repeat;Target=(AAT)n 1 55;	Gh_ANF-YB19	downstream
A05	RepeatMasker	similarity	36350111	36350204	.	+	.	Name=Simple_repeat;Target=(ATAATA)n 6 99;	Gh_ANF-YB19	downstream
A05	RepeatMasker	similarity	36351484	36351508	.	+	.	Name=Simple_repeat;Target=(T)n 1 25;	Gh_ANF-YB19	downstream
A05	RepeatMasker	similarity	36351552	36351607	.	+	.	Name=Simple_repeat;Target=(AAT)n 1 58;	Gh_ANF-YB19	downstream
A05	RepeatMasker	similarity	36351612	36351675	.	+	.	Name=Simple_repeat;Target=(TTTTGA)n 1 62;	Gh_ANF-YB19	downstream
A05	RepeatMasker	similarity	36352877	36353538	.	+	.	Name=LTR/Copia;Target=Copia-59_ALY-I 1598 2672;	Gh_ANF-YB19	downstream
A05	RepeatMasker	similarity	36353834	36353882	.	+	.	Name=LTR/Copia;Target=Copia-59_ALY-I 2660 2708;	Gh_ANF-YB19	downstream
A05	RepeatMasker	similarity	36353963	36354237	.	+	.	Name=LTR/Copia;Target=Copia-59_ALY-I 2901 3387;	Gh_ANF-YB19	downstream
A05	RepeatMasker	similarity	36357252	36357533	.	-	.	Name=Unspecified;Target=rnd-2_family-188 1 290;	Gh_ANF-YB19	downstream
A05	RepeatMasker	similarity	36363929	36363950	.	+	.	Name=Simple_repeat;Target=(A)n 1 22;	Gh_ANF-YB19	upstream
A05	RepeatMasker	similarity	36364541	36364582	.	+	.	Name=Simple_repeat;Target=(ATTTT)n 1 45;	Gh_ANF-YB19	upstream
A05	RepeatMasker	similarity	36366237	36366277	.	+	.	Name=Simple_repeat;Target=(TTAATA)n 1 44;	Gh_ANF-YB19	upstream
A05	RepeatMasker	similarity	36366767	36367076	.	-	.	Name=LTR/Copia;Target=Copia-74_ALY-I 2105 2403;	Gh_ANF-YB19	upstream
A05	RepeatMasker	similarity	36369990	36370128	.	+	.	Name=Unspecified;Target=rnd-2_family-20 6257 6396;	Gh_ANF-YB19	upstream
A05	RepeatMasker	similarity	36370207	36370558	.	+	.	Name=Unspecified;Target=rnd-2_family-20 6295 6644;	Gh_ANF-YB19	upstream
A05	RepeatMasker	similarity	36371581	36372104	.	-	.	Name=Unspecified;Target=rnd-2_family-9 2456 2987;	Gh_ANF-YB19	upstream
A05	RepeatMasker	similarity	36372649	36372673	.	+	.	Name=Simple_repeat;Target=(ATAAA)n 1 25;	Gh_ANF-YB19	upstream
A05	RepeatMasker	similarity	36372720	36372747	.	+	.	Name=Simple_repeat;Target=(ATTT)n 1 28;	Gh_ANF-YB19	upstream
A05	RepeatMasker	similarity	36373421	36373457	.	+	.	Name=Low_complexity;Target=A-rich 1 37;	Gh_ANF-YB19	upstream
D08	RepeatMasker	similarity	2890042	2890134	.	+	.	Name=Simple_repeat;Target=(AATCA)n 1 86;	Gh_DNF-YB6	upstream
D08	RepeatMasker	similarity	2891034	2891092	.	+	.	Name=Simple_repeat;Target=(TTTATT)n 1 59;	Gh_DNF-YB6	upstream
D08	RepeatMasker	similarity	2891968	2892006	.	+	.	Name=Low_complexity;Target=A-rich 1 40;	Gh_DNF-YB6	upstream
D08	RepeatMasker	similarity	2893546	2893701	.	+	.	Name=Simple_repeat;Target=(ACTCG)n 3 136;	Gh_DNF-YB6	upstream
D08	RepeatMasker	similarity	2893661	2893686	.	+	.	Name=Simple_repeat;Target=(GACTC)n 1 27;	Gh_DNF-YB6	upstream
D08	RepeatMasker	similarity	2898967	2898989	.	+	.	Name=Simple_repeat;Target=(TA)n 1 23;	Gh_DNF-YB6	gene_region
D08	RepeatMasker	similarity	2899180	2899220	.	+	.	Name=Simple_repeat;Target=(AATAACT)n 1 42;	Gh_DNF-YB6	gene_region
D08	RepeatMasker	similarity	2899557	2899593	.	+	.	Name=Simple_repeat;Target=(TTCATT)n 1 36;	Gh_DNF-YB6	gene_region
D08	RepeatMasker	similarity	2901065	2901237	.	-	.	Name=Unspecified;Target=rnd-2_family-188 1 198;	Gh_DNF-YB6	downstream
D08	RepeatMasker	similarity	2901316	2901381	.	+	.	Name=Simple_repeat;Target=(TTTAATA)n 1 63;	Gh_DNF-YB6	downstream
D08	RepeatMasker	similarity	2901744	2901784	.	+	.	Name=Low_complexity;Target=A-rich 1 41;	Gh_DNF-YB6	downstream
D08	RepeatMasker	similarity	2904305	2904417	.	+	.	Name=Low_complexity;Target=A-rich 1 114;	Gh_DNF-YB6	downstream
D08	RepeatMasker	similarity	2904710	2904760	.	+	.	Name=Simple_repeat;Target=(TTTAA)n 1 50;	Gh_DNF-YB6	downstream
D08	RepeatMasker	similarity	2905498	2905553	.	+	.	Name=Simple_repeat;Target=(TTTTAG)n 1 59;	Gh_DNF-YB6	downstream
D08	RepeatMasker	similarity	2905600	2905690	.	+	.	Name=DNA/hAT-Ac;Target=hAT-N6_ALy 108 190;	Gh_DNF-YB6	downstream
D08	RepeatMasker	similarity	2907495	2907535	.	+	.	Name=Simple_repeat;Target=(ACAATAA)n 1 37;	Gh_DNF-YB6	downstream
D01	RepeatMasker	similarity	60092613	60092688	.	+	.	Name=Low_complexity;Target=A-rich 1 70;	Gh_DNF-YB4	downstream
D01	RepeatMasker	similarity	60093145	60093176	.	+	.	Name=Low_complexity;Target=A-rich 1 32;	Gh_DNF-YB4	downstream
D01	RepeatMasker	similarity	60094472	60094760	.	-	.	Name=Unspecified;Target=rnd-2_family-188 22 336;	Gh_DNF-YB4	downstream
D01	RepeatMasker	similarity	60094818	60094843	.	+	.	Name=Simple_repeat;Target=(TATG)n 1 26;	Gh_DNF-YB4	downstream
D01	RepeatMasker	similarity	60096200	60096575	.	-	.	Name=Unspecified;Target=rnd-2_family-188 1 375;	Gh_DNF-YB4	downstream
D01	RepeatMasker	similarity	60097735	60097766	.	+	.	Name=Simple_repeat;Target=(TTTA)n 1 31;	Gh_DNF-YB4	downstream
D01	RepeatMasker	similarity	60097899	60097957	.	+	.	Name=Simple_repeat;Target=(TAA)n 1 62;	Gh_DNF-YB4	downstream
D01	RepeatMasker	similarity	60098290	60098330	.	+	.	Name=Simple_repeat;Target=(TTATT)n 1 41;	Gh_DNF-YB4	downstream
D01	RepeatMasker	similarity	60098290	60098321	.	+	.	Name=Simple_repeat;Target=(T)n 1 32;	Gh_DNF-YB4	downstream
D01	RepeatMasker	similarity	60098322	60098330	.	+	.	Name=Simple_repeat;Target=(TTATT)n 1 41;	Gh_DNF-YB4	downstream
D01	RepeatMasker	similarity	60099161	60099536	.	-	.	Name=Unspecified;Target=rnd-2_family-188 1 375;	Gh_DNF-YB4	downstream
D01	RepeatMasker	similarity	60100696	60100727	.	+	.	Name=Simple_repeat;Target=(TTTA)n 1 31;	Gh_DNF-YB4	downstream
D01	RepeatMasker	similarity	60100860	60100918	.	+	.	Name=Simple_repeat;Target=(TAA)n 1 62;	Gh_DNF-YB4	downstream
D01	RepeatMasker	similarity	60101251	60101291	.	+	.	Name=Simple_repeat;Target=(TTATT)n 1 41;	Gh_DNF-YB4	downstream
D01	RepeatMasker	similarity	60101251	60101282	.	+	.	Name=Simple_repeat;Target=(T)n 1 32;	Gh_DNF-YB4	downstream
D01	RepeatMasker	similarity	60101283	60101291	.	+	.	Name=Simple_repeat;Target=(TTATT)n 1 41;	Gh_DNF-YB4	downstream
D01	RepeatMasker	similarity	60101708	60101752	.	+	.	Name=Low_complexity;Target=A-rich 1 47;	Gh_DNF-YB4	downstream
D01	RepeatMasker	similarity	60102719	60102758	.	+	.	Name=Simple_repeat;Target=(CTTT)n 1 39;	Gh_DNF-YB4	gene_region
D01	RepeatMasker	similarity	60104690	60104735	.	+	.	Name=Low_complexity;Target=A-rich 1 44;	Gh_DNF-YB4	upstream
D01	RepeatMasker	similarity	60106015	60106054	.	+	.	Name=Simple_repeat;Target=(TTTTACT)n 1 39;	Gh_DNF-YB4	upstream
D01	RepeatMasker	similarity	60107461	60107580	.	+	.	Name=Low_complexity;Target=A-rich 1 114;	Gh_DNF-YB4	upstream
D01	RepeatMasker	similarity	60107773	60107804	.	+	.	Name=Simple_repeat;Target=(TTAATT)n 1 32;	Gh_DNF-YB4	upstream
D01	RepeatMasker	similarity	60110437	60110470	.	+	.	Name=Simple_repeat;Target=(CATCAA)n 1 34;	Gh_DNF-YB4	upstream
D01	RepeatMasker	similarity	60110690	60110732	.	+	.	Name=Low_complexity;Target=A-rich 1 44;	Gh_DNF-YB4	upstream
D01	RepeatMasker	similarity	60113013	60113078	.	+	.	Name=Simple_repeat;Target=(TTTA)n 1 62;	Gh_DNF-YB4	upstream
D01	RepeatMasker	similarity	60113158	60113226	.	+	.	Name=Simple_repeat;Target=(ATT)n 1 68;	Gh_DNF-YB4	upstream
D01	RepeatMasker	similarity	60114267	60114511	.	-	.	Name=Unspecified;Target=rnd-2_family-14 3235 3479;	Gh_DNF-YB4	upstream
A10	RepeatMasker	similarity	94793705	94793745	.	+	.	Name=Simple_repeat;Target=(AATT)n 1 39;	Gh_ANF-YB21	downstream
A10	RepeatMasker	similarity	94794051	94794071	.	+	.	Name=Simple_repeat;Target=(GTGA)n 1 21;	Gh_ANF-YB21	downstream
A10	RepeatMasker	similarity	94794219	94794262	.	+	.	Name=Low_complexity;Target=A-rich 1 44;	Gh_ANF-YB21	downstream
A10	RepeatMasker	similarity	94795724	94795758	.	+	.	Name=Low_complexity;Target=A-rich 1 38;	Gh_ANF-YB21	downstream
A10	RepeatMasker	similarity	94796648	94796705	.	+	.	Name=Simple_repeat;Target=(ATA)n 1 56;	Gh_ANF-YB21	downstream
A10	RepeatMasker	similarity	94797402	94797437	.	+	.	Name=Simple_repeat;Target=(TTTA)n 1 36;	Gh_ANF-YB21	downstream
A10	RepeatMasker	similarity	94797406	94797434	.	+	.	Name=Simple_repeat;Target=(TTTAT)n 1 28;	Gh_ANF-YB21	downstream
A10	RepeatMasker	similarity	94797490	94797557	.	+	.	Name=Simple_repeat;Target=(ATTTTCT)n 1 68;	Gh_ANF-YB21	downstream
A10	RepeatMasker	similarity	94800452	94800495	.	+	.	Name=Simple_repeat;Target=(AATCAG)n 1 43;	Gh_ANF-YB21	downstream
A10	RepeatMasker	similarity	94801325	94801374	.	+	.	Name=Simple_repeat;Target=(AATAA)n 1 46;	Gh_ANF-YB21	downstream
A10	RepeatMasker	similarity	94803038	94803118	.	+	.	Name=Low_complexity;Target=A-rich 1 83;	Gh_ANF-YB21	gene_region
A10	RepeatMasker	similarity	94804166	94804200	.	+	.	Name=Simple_repeat;Target=(AATAAT)n 1 32;	Gh_ANF-YB21	gene_region
A10	RepeatMasker	similarity	94805239	94805257	.	+	.	Name=Simple_repeat;Target=(AT)n 1 19;	Gh_ANF-YB21	upstream
A10	RepeatMasker	similarity	94805390	94805422	.	+	.	Name=Simple_repeat;Target=(CATAC)n 1 34;	Gh_ANF-YB21	upstream
A10	RepeatMasker	similarity	94806150	94806235	.	+	.	Name=Low_complexity;Target=A-rich 1 84;	Gh_ANF-YB21	upstream
A10	RepeatMasker	similarity	94806520	94806728	.	+	.	Name=Unspecified;Target=rnd-2_family-188 1 212;	Gh_ANF-YB21	upstream
A10	RepeatMasker	similarity	94806627	94806658	.	+	.	Name=Simple_repeat;Target=(TCTATT)n 1 34;	Gh_ANF-YB21	upstream
A10	RepeatMasker	similarity	94807386	94807437	.	+	.	Name=Simple_repeat;Target=(ATTTTTA)n 1 51;	Gh_ANF-YB21	upstream
A10	RepeatMasker	similarity	94807386	94807448	.	+	.	Name=Simple_repeat;Target=(ATTTTAA)n 1 65;	Gh_ANF-YB21	upstream
A10	RepeatMasker	similarity	94807438	94807448	.	+	.	Name=Simple_repeat;Target=(ATTTTAA)n 1 65;	Gh_ANF-YB21	upstream
A10	RepeatMasker	similarity	94807463	94807586	.	+	.	Name=Unspecified;Target=rnd-2_family-188 226 352;	Gh_ANF-YB21	upstream
A10	RepeatMasker	similarity	94807646	94807793	.	+	.	Name=Unspecified;Target=rnd-2_family-188 227 375;	Gh_ANF-YB21	upstream
A10	RepeatMasker	similarity	94808020	94808869	.	-	.	Name=Unspecified;Target=rnd-2_family-9 724 1580;	Gh_ANF-YB21	upstream
A10	RepeatMasker	similarity	94808808	94808858	.	+	.	Name=Simple_repeat;Target=(ATTA)n 1 48;	Gh_ANF-YB21	upstream
A10	RepeatMasker	similarity	94809945	94810016	.	+	.	Name=LINE/L1;Target=ATLINE1_12 1407 1474;	Gh_ANF-YB21	upstream
A10	RepeatMasker	similarity	94813116	94813184	.	-	.	Name=Unspecified;Target=rnd-2_family-20 8314 8379;	Gh_ANF-YB21	upstream
A10	RepeatMasker	similarity	94813530	94813848	.	-	.	Name=Unspecified;Target=rnd-2_family-20 7412 7758;	Gh_ANF-YB21	upstream
A10	RepeatMasker	similarity	94814234	94814638	.	-	.	Name=Unspecified;Target=rnd-2_family-20 6295 6697;	Gh_ANF-YB21	upstream
A10	RepeatMasker	similarity	94814721	94814838	.	-	.	Name=Unspecified;Target=rnd-2_family-20 6275 6392;	Gh_ANF-YB21	upstream
D09	RepeatMasker	similarity	50222885	50222927	.	+	.	Name=Simple_repeat;Target=(TAGAGAG)n 1 43;	Gh_DNF-YB10	upstream
D09	RepeatMasker	similarity	50225167	50225210	.	+	.	Name=LTR/Gypsy;Target=ATGP5I 4755 4799;	Gh_DNF-YB10	upstream
D09	RepeatMasker	similarity	50226756	50226892	.	-	.	Name=LTR/Copia;Target=ATCopia2I 3820 3956;	Gh_DNF-YB10	upstream
D09	RepeatMasker	similarity	50226992	50227644	.	-	.	Name=LTR/Copia;Target=Copia-88_ALY-I 3019 3662;	Gh_DNF-YB10	upstream
D09	RepeatMasker	similarity	50227298	50227742	.	-	.	Name=LTR/Copia;Target=Copia-38_ALY-I 2805 3523;	Gh_DNF-YB10	upstream
D09	RepeatMasker	similarity	50227811	50227871	.	-	.	Name=LTR/Copia;Target=Copia-38_ALY-I 2493 2553;	Gh_DNF-YB10	upstream
D09	RepeatMasker	similarity	50228096	50228841	.	-	.	Name=LTR/Copia;Target=Copia-88_ALY-I 1599 2444;	Gh_DNF-YB10	upstream
D09	RepeatMasker	similarity	50232886	50232928	.	+	.	Name=Simple_repeat;Target=(ACAT)n 1 41;	Gh_DNF-YB10	gene_region
D09	RepeatMasker	similarity	50232886	50232961	.	+	.	Name=Simple_repeat;Target=(TA)n 1 77;	Gh_DNF-YB10	gene_region
D09	RepeatMasker	similarity	50232893	50232961	.	+	.	Name=Simple_repeat;Target=(TA)n 1 70;	Gh_DNF-YB10	gene_region
D09	RepeatMasker	similarity	50233873	50233907	.	+	.	Name=Simple_repeat;Target=(ATATAC)n 1 34;	Gh_DNF-YB10	downstream
D09	RepeatMasker	similarity	50233996	50234370	.	-	.	Name=Unspecified;Target=rnd-2_family-188 2 375;	Gh_DNF-YB10	downstream
D09	RepeatMasker	similarity	50235288	50235338	.	+	.	Name=Low_complexity;Target=A-rich 1 51;	Gh_DNF-YB10	downstream
D09	RepeatMasker	similarity	50236608	50236643	.	+	.	Name=Simple_repeat;Target=(TTTAAG)n 1 35;	Gh_DNF-YB10	downstream
D09	RepeatMasker	similarity	50237275	50237320	.	+	.	Name=Low_complexity;Target=A-rich 1 43;	Gh_DNF-YB10	downstream
D09	RepeatMasker	similarity	50237374	50237431	.	+	.	Name=Simple_repeat;Target=(TTAAAA)n 1 60;	Gh_DNF-YB10	downstream
D09	RepeatMasker	similarity	50237374	50237432	.	+	.	Name=Low_complexity;Target=A-rich 1 57;	Gh_DNF-YB10	downstream
D09	RepeatMasker	similarity	50237376	50237432	.	+	.	Name=Simple_repeat;Target=(AAAATTA)n 1 53;	Gh_DNF-YB10	downstream
D09	RepeatMasker	similarity	50237736	50237801	.	+	.	Name=Simple_repeat;Target=(ATTTAA)n 1 64;	Gh_DNF-YB10	downstream
D09	RepeatMasker	similarity	50240404	50240436	.	+	.	Name=Simple_repeat;Target=(T)n 1 33;	Gh_DNF-YB10	downstream
D09	RepeatMasker	similarity	50240958	50241029	.	+	.	Name=Simple_repeat;Target=(TTCTAA)n 1 69;	Gh_DNF-YB10	downstream
D09	RepeatMasker	similarity	50241092	50241169	.	+	.	Name=Simple_repeat;Target=(TTATA)n 1 77;	Gh_DNF-YB10	downstream
D09	RepeatMasker	similarity	50241548	50241576	.	+	.	Name=Simple_repeat;Target=(TTAT)n 1 30;	Gh_DNF-YB10	downstream
D09	RepeatMasker	similarity	50242219	50242278	.	+	.	Name=Simple_repeat;Target=(CGAAT)n 5 61;	Gh_DNF-YB10	downstream
D09	RepeatMasker	similarity	50242685	50242747	.	+	.	Name=Low_complexity;Target=A-rich 1 62;	Gh_DNF-YB10	downstream
D09	RepeatMasker	similarity	50242879	50242933	.	+	.	Name=Low_complexity;Target=A-rich 1 56;	Gh_DNF-YB10	downstream
D09	RepeatMasker	similarity	50658038	50658061	.	+	.	Name=Simple_repeat;Target=(A)n 1 24;	Gh_DNF-YB11	upstream
D09	RepeatMasker	similarity	50661245	50661328	.	+	.	Name=Low_complexity;Target=A-rich 1 88;	Gh_DNF-YB11	upstream
D09	RepeatMasker	similarity	50663716	50663765	.	+	.	Name=Low_complexity;Target=A-rich 1 50;	Gh_DNF-YB11	upstream
D09	RepeatMasker	similarity	50663915	50663954	.	+	.	Name=Simple_repeat;Target=(T)n 1 40;	Gh_DNF-YB11	upstream
D09	RepeatMasker	similarity	50664218	50664259	.	+	.	Name=Simple_repeat;Target=(TTTGAT)n 1 41;	Gh_DNF-YB11	upstream
D09	RepeatMasker	similarity	50667431	50667461	.	+	.	Name=Low_complexity;Target=A-rich 1 31;	Gh_DNF-YB11	downstream
D09	RepeatMasker	similarity	50667473	50667557	.	+	.	Name=Unspecified;Target=rnd-2_family-188 23 111;	Gh_DNF-YB11	downstream
D09	RepeatMasker	similarity	50672457	50672482	.	+	.	Name=Simple_repeat;Target=(AC)n 1 27;	Gh_DNF-YB11	downstream
D09	RepeatMasker	similarity	50672965	50672996	.	+	.	Name=Simple_repeat;Target=(TA)n 1 32;	Gh_DNF-YB11	downstream
D09	RepeatMasker	similarity	50673925	50673976	.	+	.	Name=Simple_repeat;Target=(TTTTTAA)n 1 55;	Gh_DNF-YB11	downstream
D09	RepeatMasker	similarity	50673925	50673977	.	+	.	Name=Simple_repeat;Target=(TTTGAA)n 1 50;	Gh_DNF-YB11	downstream
D09	RepeatMasker	similarity	50673927	50673977	.	+	.	Name=Simple_repeat;Target=(TTTGAA)n 1 49;	Gh_DNF-YB11	downstream
D09	RepeatMasker	similarity	50674049	50674131	.	+	.	Name=Low_complexity;Target=A-rich 1 82;	Gh_DNF-YB11	downstream
D09	RepeatMasker	similarity	50674387	50674431	.	+	.	Name=Simple_repeat;Target=(TAATTT)n 1 45;	Gh_DNF-YB11	downstream
D09	RepeatMasker	similarity	50674496	50674606	.	+	.	Name=Simple_repeat;Target=(ATATA)n 1 113;	Gh_DNF-YB11	downstream
D09	RepeatMasker	similarity	50674780	50674821	.	+	.	Name=Simple_repeat;Target=(ATATAC)n 1 40;	Gh_DNF-YB11	downstream
D09	RepeatMasker	similarity	50674971	50675260	.	-	.	Name=Unspecified;Target=rnd-2_family-188 58 375;	Gh_DNF-YB11	downstream
A02	RepeatMasker	similarity	75214029	75214064	.	+	.	Name=Simple_repeat;Target=(ATTTTA)n 1 37;	Gh_ANF-YB5	downstream
A02	RepeatMasker	similarity	75214222	75214295	.	+	.	Name=Simple_repeat;Target=(TAATATT)n 1 77;	Gh_ANF-YB5	downstream
A02	RepeatMasker	similarity	75214693	75214721	.	+	.	Name=Simple_repeat;Target=(TA)n 1 29;	Gh_ANF-YB5	downstream
A02	RepeatMasker	similarity	75215048	75215072	.	+	.	Name=Simple_repeat;Target=(TGATGG)n 1 25;	Gh_ANF-YB5	gene_region
A02	RepeatMasker	similarity	75215796	75215885	.	+	.	Name=Simple_repeat;Target=(ATTAA)n 1 93;	Gh_ANF-YB5	upstream
A02	RepeatMasker	similarity	75216111	75216212	.	+	.	Name=Simple_repeat;Target=(ATA)n 1 94;	Gh_ANF-YB5	upstream
A02	RepeatMasker	similarity	75217298	75217337	.	+	.	Name=Simple_repeat;Target=(TTATTAT)n 1 41;	Gh_ANF-YB5	upstream
A02	RepeatMasker	similarity	75217681	75217747	.	+	.	Name=Low_complexity;Target=A-rich 1 65;	Gh_ANF-YB5	upstream
A02	RepeatMasker	similarity	75217820	75217840	.	+	.	Name=Simple_repeat;Target=(A)n 1 21;	Gh_ANF-YB5	upstream
A02	RepeatMasker	similarity	75218174	75218195	.	+	.	Name=Simple_repeat;Target=(G)n 1 22;	Gh_ANF-YB5	upstream
A02	RepeatMasker	similarity	75218224	75218250	.	+	.	Name=Simple_repeat;Target=(TCTA)n 1 27;	Gh_ANF-YB5	upstream
A02	RepeatMasker	similarity	75218939	75218980	.	+	.	Name=Low_complexity;Target=A-rich 1 39;	Gh_ANF-YB5	upstream
A02	RepeatMasker	similarity	75221917	75222017	.	+	.	Name=Simple_repeat;Target=(TATTT)n 1 99;	Gh_ANF-YB5	upstream
A02	RepeatMasker	similarity	75224642	75224823	.	-	.	Name=Unspecified;Target=rnd-2_family-20 8377 8550;	Gh_ANF-YB5	upstream
A02	RepeatMasker	similarity	75224961	75225024	.	+	.	Name=Low_complexity;Target=A-rich 1 63;	Gh_ANF-YB5	upstream
D11	RepeatMasker	similarity	11355458	11355524	.	+	.	Name=Simple_repeat;Target=(TTA)n 1 66;	Gh_DNF-YB13	downstream
D11	RepeatMasker	similarity	11356110	11356185	.	+	.	Name=Simple_repeat;Target=(TTCA)n 1 74;	Gh_DNF-YB13	downstream
D11	RepeatMasker	similarity	11356431	11356503	.	+	.	Name=Simple_repeat;Target=(AATT)n 1 71;	Gh_DNF-YB13	downstream
D11	RepeatMasker	similarity	11357219	11357275	.	+	.	Name=Simple_repeat;Target=(TATCATA)n 1 58;	Gh_DNF-YB13	downstream
D11	RepeatMasker	similarity	11357695	11357737	.	+	.	Name=Low_complexity;Target=A-rich 1 42;	Gh_DNF-YB13	downstream
D11	RepeatMasker	similarity	11358397	11358431	.	+	.	Name=Low_complexity;Target=A-rich 1 37;	Gh_DNF-YB13	downstream
D11	RepeatMasker	similarity	11359287	11359307	.	+	.	Name=Simple_repeat;Target=(T)n 1 21;	Gh_DNF-YB13	downstream
D11	RepeatMasker	similarity	11364764	11364817	.	+	.	Name=Simple_repeat;Target=(TA)n 1 57;	Gh_DNF-YB13	upstream
D11	RepeatMasker	similarity	11365659	11365725	.	+	.	Name=Simple_repeat;Target=(ATTTTTT)n 1 62;	Gh_DNF-YB13	upstream
D11	RepeatMasker	similarity	11367555	11367612	.	+	.	Name=Low_complexity;Target=A-rich 1 55;	Gh_DNF-YB13	upstream
D11	RepeatMasker	similarity	11371606	11371630	.	+	.	Name=Simple_repeat;Target=(TA)n 1 26;	Gh_DNF-YB13	upstream
D11	RepeatMasker	similarity	11371921	11371953	.	+	.	Name=Simple_repeat;Target=(TAATTT)n 1 33;	Gh_DNF-YB13	upstream
D11	RepeatMasker	similarity	11372432	11372464	.	+	.	Name=Simple_repeat;Target=(AATA)n 1 30;	Gh_DNF-YB13	upstream
D11	RepeatMasker	similarity	11373411	11373432	.	+	.	Name=Simple_repeat;Target=(A)n 1 22;	Gh_DNF-YB13	upstream
D11	RepeatMasker	similarity	11374252	11374316	.	+	.	Name=Simple_repeat;Target=(TTTT)n 1 65;	Gh_DNF-YB13	upstream
D11	RepeatMasker	similarity	11374252	11374328	.	+	.	Name=Simple_repeat;Target=(TTTTC)n 1 75;	Gh_DNF-YB13	upstream
D11	RepeatMasker	similarity	11374254	11374328	.	+	.	Name=Simple_repeat;Target=(TTTTC)n 1 74;	Gh_DNF-YB13	upstream
D11	RepeatMasker	similarity	11374329	11374356	.	+	.	Name=Low_complexity;Target=A-rich 1 29;	Gh_DNF-YB13	upstream
A05	RepeatMasker	similarity	15465193	15465236	.	+	.	Name=Simple_repeat;Target=(TA)n 1 45;	Gh_ANF-YB18	upstream
A05	RepeatMasker	similarity	15466763	15466875	.	+	.	Name=Low_complexity;Target=GA-rich 1 113;	Gh_ANF-YB18	upstream
A05	RepeatMasker	similarity	15469023	15469107	.	+	.	Name=Simple_repeat;Target=(TTAATT)n 1 76;	Gh_ANF-YB18	upstream
A05	RepeatMasker	similarity	15473090	15473145	.	+	.	Name=Low_complexity;Target=A-rich 1 55;	Gh_ANF-YB18	downstream
A05	RepeatMasker	similarity	15473092	15473145	.	+	.	Name=Simple_repeat;Target=(AAAAAG)n 1 51;	Gh_ANF-YB18	downstream
A05	RepeatMasker	similarity	15474351	15474392	.	+	.	Name=Simple_repeat;Target=(GCCTCC)n 1 42;	Gh_ANF-YB18	downstream
A05	RepeatMasker	similarity	15474839	15474942	.	+	.	Name=Simple_repeat;Target=(TATTTAA)n 1 100;	Gh_ANF-YB18	downstream
A05	RepeatMasker	similarity	15475163	15475198	.	+	.	Name=Low_complexity;Target=A-rich 1 38;	Gh_ANF-YB18	downstream
A05	RepeatMasker	similarity	15476652	15476723	.	+	.	Name=Low_complexity;Target=GA-rich 1 76;	Gh_ANF-YB18	downstream
A05	RepeatMasker	similarity	15478310	15478328	.	+	.	Name=Simple_repeat;Target=(A)n 1 19;	Gh_ANF-YB18	downstream
A05	RepeatMasker	similarity	15478867	15478935	.	+	.	Name=Simple_repeat;Target=(TAA)n 1 72;	Gh_ANF-YB18	downstream
A05	RepeatMasker	similarity	15479400	15479450	.	+	.	Name=Simple_repeat;Target=(TTTTAA)n 1 50;	Gh_ANF-YB18	downstream
A07	RepeatMasker	similarity	70943212	70943240	.	+	.	Name=Simple_repeat;Target=(T)n 1 29;	Gh_ANF-YB2	upstream
A07	RepeatMasker	similarity	70944157	70944225	.	+	.	Name=Simple_repeat;Target=(GTATAT)n 1 66;	Gh_ANF-YB2	upstream
A07	RepeatMasker	similarity	70944562	70944618	.	+	.	Name=Simple_repeat;Target=(AATTTAG)n 1 58;	Gh_ANF-YB2	upstream
A07	RepeatMasker	similarity	70948608	70948655	.	+	.	Name=Simple_repeat;Target=(TATAATT)n 1 51;	Gh_ANF-YB2	upstream
A07	RepeatMasker	similarity	70949628	70949667	.	+	.	Name=Simple_repeat;Target=(GTG)n 1 40;	Gh_ANF-YB2	gene_region
A07	RepeatMasker	similarity	70949869	70949934	.	+	.	Name=Simple_repeat;Target=(TTTA)n 1 62;	Gh_ANF-YB2	gene_region
A07	RepeatMasker	similarity	70950014	70950082	.	+	.	Name=Simple_repeat;Target=(ATT)n 1 68;	Gh_ANF-YB2	gene_region
A07	RepeatMasker	similarity	70951123	70951367	.	-	.	Name=Unspecified;Target=rnd-2_family-14 3235 3479;	Gh_ANF-YB2	gene_region
A07	RepeatMasker	similarity	70951528	70952375	.	+	.	Name=LTR/Copia;Target=ATCopia50_I-int 1377 2226;	Gh_ANF-YB2	gene_region
A07	RepeatMasker	similarity	70951534	70952387	.	-	.	Name=Unspecified;Target=rnd-2_family-14 2219 3068;	Gh_ANF-YB2	gene_region
A07	RepeatMasker	similarity	70952694	70952792	.	+	.	Name=LTR/Copia;Target=Copia-65_ALY-I 1784 1882;	Gh_ANF-YB2	gene_region
A07	RepeatMasker	similarity	70953078	70953143	.	+	.	Name=Simple_repeat;Target=(TTTA)n 1 62;	Gh_ANF-YB2	gene_region
A07	RepeatMasker	similarity	70953223	70953291	.	+	.	Name=Simple_repeat;Target=(ATT)n 1 68;	Gh_ANF-YB2	gene_region
A07	RepeatMasker	similarity	70954137	70954186	.	+	.	Name=Simple_repeat;Target=(ATTA)n 1 49;	Gh_ANF-YB2	downstream
A07	RepeatMasker	similarity	70954820	70954860	.	+	.	Name=Simple_repeat;Target=(TAT)n 1 40;	Gh_ANF-YB2	downstream
A07	RepeatMasker	similarity	70956311	70956369	.	+	.	Name=Low_complexity;Target=A-rich 1 57;	Gh_ANF-YB2	downstream
A07	RepeatMasker	similarity	70958586	70960707	.	-	.	Name=Unspecified;Target=rnd-2_family-9 690 2834;	Gh_ANF-YB2	downstream
A07	RepeatMasker	similarity	70959296	70959336	.	+	.	Name=Simple_repeat;Target=(AATT)n 1 38;	Gh_ANF-YB2	downstream
A07	RepeatMasker	similarity	70961431	70961464	.	+	.	Name=Low_complexity;Target=A-rich 1 35;	Gh_ANF-YB2	downstream
A07	RepeatMasker	similarity	70961724	70962204	.	-	.	Name=LTR/Gypsy;Target=Athila4C_I-int 4827 5187;	Gh_ANF-YB2	downstream
A07	RepeatMasker	similarity	70962220	70962274	.	+	.	Name=Simple_repeat;Target=(ATTTTGT)n 1 53;	Gh_ANF-YB2	downstream
A07	RepeatMasker	similarity	70962246	70963102	.	+	.	Name=Unspecified;Target=rnd-2_family-9 792 1669;	Gh_ANF-YB2	downstream
A09	RepeatMasker	similarity	74672103	74672190	.	+	.	Name=Low_complexity;Target=A-rich 1 85;	Gh_ANF-YB11	upstream
A09	RepeatMasker	similarity	74673823	74673847	.	+	.	Name=Simple_repeat;Target=(TCA)n 1 25;	Gh_ANF-YB11	upstream
A09	RepeatMasker	similarity	74674470	74674518	.	+	.	Name=Low_complexity;Target=A-rich 1 51;	Gh_ANF-YB11	upstream
A09	RepeatMasker	similarity	74674668	74674707	.	+	.	Name=Simple_repeat;Target=(ATTTTT)n 1 42;	Gh_ANF-YB11	upstream
A09	RepeatMasker	similarity	74674668	74674708	.	+	.	Name=Simple_repeat;Target=(T)n 1 41;	Gh_ANF-YB11	upstream
A09	RepeatMasker	similarity	74674669	74674708	.	+	.	Name=Simple_repeat;Target=(T)n 1 40;	Gh_ANF-YB11	upstream
A09	RepeatMasker	similarity	74674971	74675002	.	+	.	Name=Simple_repeat;Target=(TTTAAT)n 1 33;	Gh_ANF-YB11	upstream
A09	RepeatMasker	similarity	74678195	74678234	.	+	.	Name=Low_complexity;Target=A-rich 1 43;	Gh_ANF-YB11	downstream
A09	RepeatMasker	similarity	74678246	74678340	.	+	.	Name=Unspecified;Target=rnd-2_family-188 23 119;	Gh_ANF-YB11	downstream
A09	RepeatMasker	similarity	74683696	74683719	.	+	.	Name=Simple_repeat;Target=(AC)n 1 25;	Gh_ANF-YB11	downstream
A09	RepeatMasker	similarity	74684209	74684246	.	+	.	Name=Simple_repeat;Target=(TATG)n 1 38;	Gh_ANF-YB11	downstream
A09	RepeatMasker	similarity	74684211	74684245	.	+	.	Name=Simple_repeat;Target=(TATGTG)n 1 35;	Gh_ANF-YB11	downstream
A09	RepeatMasker	similarity	74685132	74685216	.	+	.	Name=Simple_repeat;Target=(TTAATT)n 1 80;	Gh_ANF-YB11	downstream
A09	RepeatMasker	similarity	74685137	74685195	.	+	.	Name=Simple_repeat;Target=(TTTAGTA)n 1 62;	Gh_ANF-YB11	downstream
A09	RepeatMasker	similarity	74685196	74685216	.	+	.	Name=Simple_repeat;Target=(TTAATT)n 6 80;	Gh_ANF-YB11	downstream
A09	RepeatMasker	similarity	74685276	74685360	.	+	.	Name=Low_complexity;Target=A-rich 1 89;	Gh_ANF-YB11	downstream
A09	RepeatMasker	similarity	74686450	74686508	.	+	.	Name=Simple_repeat;Target=(TATA)n 1 60;	Gh_ANF-YB11	downstream
A09	RepeatMasker	similarity	74686526	74686584	.	+	.	Name=Simple_repeat;Target=(ATTT)n 1 60;	Gh_ANF-YB11	downstream
A09	RepeatMasker	similarity	74686989	74687027	.	+	.	Name=Low_complexity;Target=A-rich 1 39;	Gh_ANF-YB11	downstream
A09	RepeatMasker	similarity	74686993	74687019	.	+	.	Name=Simple_repeat;Target=(A)n 1 27;	Gh_ANF-YB11	downstream
A08	RepeatMasker	similarity	71654319	71654350	.	+	.	Name=Simple_repeat;Target=(TATGTT)n 1 31;	Gh_ANF-YB7	downstream
A08	RepeatMasker	similarity	71655494	71655570	.	+	.	Name=Simple_repeat;Target=(AATTT)n 1 75;	Gh_ANF-YB7	downstream
A08	RepeatMasker	similarity	71657511	71657653	.	-	.	Name=Unspecified;Target=rnd-2_family-20 8414 8548;	Gh_ANF-YB7	downstream
A08	RepeatMasker	similarity	71661768	71661814	.	+	.	Name=Low_complexity;Target=A-rich 1 48;	Gh_ANF-YB7	downstream
A08	RepeatMasker	similarity	71662022	71662056	.	+	.	Name=Low_complexity;Target=A-rich 1 34;	Gh_ANF-YB7	downstream
A08	RepeatMasker	similarity	71662765	71662872	.	+	.	Name=Low_complexity;Target=A-rich 1 100;	Gh_ANF-YB7	downstream
A08	RepeatMasker	similarity	71662776	71662866	.	+	.	Name=Simple_repeat;Target=(TAAATTA)n 1 89;	Gh_ANF-YB7	downstream
A08	RepeatMasker	similarity	71663825	71663857	.	+	.	Name=Low_complexity;Target=GA-rich 1 33;	Gh_ANF-YB7	downstream
A08	RepeatMasker	similarity	71664613	71664650	.	+	.	Name=Simple_repeat;Target=(CATA)n 1 40;	Gh_ANF-YB7	upstream
A08	RepeatMasker	similarity	71664613	71664656	.	+	.	Name=Simple_repeat;Target=(ATACAT)n 1 44;	Gh_ANF-YB7	upstream
A08	RepeatMasker	similarity	71664614	71664656	.	+	.	Name=Simple_repeat;Target=(ATACAT)n 1 43;	Gh_ANF-YB7	upstream
A08	RepeatMasker	similarity	71664994	71665065	.	+	.	Name=Simple_repeat;Target=(TTA)n 1 72;	Gh_ANF-YB7	upstream
A08	RepeatMasker	similarity	71666295	71666374	.	+	.	Name=Low_complexity;Target=A-rich 1 75;	Gh_ANF-YB7	upstream
A08	RepeatMasker	similarity	71667885	71667919	.	+	.	Name=Simple_repeat;Target=(AAT)n 1 35;	Gh_ANF-YB7	upstream
A08	RepeatMasker	similarity	71669440	71669485	.	+	.	Name=Low_complexity;Target=A-rich 1 39;	Gh_ANF-YB7	upstream
A08	RepeatMasker	similarity	71672467	71672493	.	+	.	Name=Simple_repeat;Target=(TTTTA)n 1 27;	Gh_ANF-YB7	upstream
A08	RepeatMasker	similarity	71673632	71673661	.	-	.	Name=tRNA;Target=tRNA-Arg4_OS 44 73;	Gh_ANF-YB7	upstream
A08	RepeatMasker	similarity	71673786	71673830	.	+	.	Name=Simple_repeat;Target=(TTTAA)n 1 44;	Gh_ANF-YB7	upstream
D02	RepeatMasker	similarity	7065445	7065476	.	+	.	Name=Simple_repeat;Target=(ATGAG)n 1 32;	Gh_DNF-YB8	downstream
D02	RepeatMasker	similarity	7065776	7065988	.	-	.	Name=Unspecified;Target=rnd-2_family-330 8310 8524;	Gh_DNF-YB8	downstream
D02	RepeatMasker	similarity	7065965	7066996	.	-	.	Name=Unspecified;Target=rnd-2_family-330 7227 8239;	Gh_DNF-YB8	downstream
D02	RepeatMasker	similarity	7067681	7067717	.	+	.	Name=Simple_repeat;Target=(TAACACT)n 1 36;	Gh_DNF-YB8	downstream
D02	RepeatMasker	similarity	7068354	7068379	.	+	.	Name=Simple_repeat;Target=(AAGAA)n 1 26;	Gh_DNF-YB8	downstream
D02	RepeatMasker	similarity	7069250	7069296	.	+	.	Name=Simple_repeat;Target=(TTGA)n 1 52;	Gh_DNF-YB8	downstream
D02	RepeatMasker	similarity	7072171	7072249	.	-	.	Name=Unspecified;Target=rnd-2_family-20 52 133;	Gh_DNF-YB8	downstream
D02	RepeatMasker	similarity	7074749	7074765	.	+	.	Name=Simple_repeat;Target=(TCA)n 1 17;	Gh_DNF-YB8	gene_region
D02	RepeatMasker	similarity	7075223	7075265	.	+	.	Name=Simple_repeat;Target=(TA)n 1 43;	Gh_DNF-YB8	upstream
D02	RepeatMasker	similarity	7075293	7075347	.	+	.	Name=Simple_repeat;Target=(GATGTGA)n 1 56;	Gh_DNF-YB8	upstream
D02	RepeatMasker	similarity	7076290	7076333	.	+	.	Name=Simple_repeat;Target=(CATTTT)n 1 42;	Gh_DNF-YB8	upstream
D02	RepeatMasker	similarity	7078455	7078750	.	-	.	Name=Unspecified;Target=rnd-2_family-188 61 358;	Gh_DNF-YB8	upstream
D02	RepeatMasker	similarity	7080057	7080104	.	+	.	Name=Simple_repeat;Target=(AAT)n 1 51;	Gh_DNF-YB8	upstream
D02	RepeatMasker	similarity	7080583	7080757	.	+	.	Name=Simple_repeat;Target=(CAATT)n 3 179;	Gh_DNF-YB8	upstream
D02	RepeatMasker	similarity	7081491	7081838	.	-	.	Name=Unspecified;Target=rnd-2_family-20 6295 6642;	Gh_DNF-YB8	upstream
D02	RepeatMasker	similarity	7081919	7082065	.	-	.	Name=Unspecified;Target=rnd-2_family-20 6248 6394;	Gh_DNF-YB8	upstream
D02	RepeatMasker	similarity	7082970	7083195	.	+	.	Name=Unspecified;Target=rnd-2_family-330 8310 8533;	Gh_DNF-YB8	upstream
D02	RepeatMasker	similarity	7084633	7084691	.	+	.	Name=Simple_repeat;Target=(ATAGTTA)n 1 58;	Gh_DNF-YB8	upstream
D11	RepeatMasker	similarity	5367357	5367398	.	+	.	Name=Simple_repeat;Target=(ATTTTTC)n 1 48;	Gh_DNF-YB12	upstream
D11	RepeatMasker	similarity	5367357	5367410	.	+	.	Name=Simple_repeat;Target=(ATTTTTC)n 1 61;	Gh_DNF-YB12	upstream
D11	RepeatMasker	similarity	5367374	5367410	.	+	.	Name=Simple_repeat;Target=(TCATT)n 1 34;	Gh_DNF-YB12	upstream
D11	RepeatMasker	similarity	5367631	5367803	.	-	.	Name=Unspecified;Target=rnd-2_family-188 1 173;	Gh_DNF-YB12	upstream
D11	RepeatMasker	similarity	5368681	5368723	.	+	.	Name=Low_complexity;Target=A-rich 1 44;	Gh_DNF-YB12	upstream
D11	RepeatMasker	similarity	5374772	5374802	.	+	.	Name=Simple_repeat;Target=(TTTAT)n 1 31;	Gh_DNF-YB12	upstream
D11	RepeatMasker	similarity	5375153	5375181	.	+	.	Name=Simple_repeat;Target=(ATT)n 1 30;	Gh_DNF-YB12	upstream
D11	RepeatMasker	similarity	5376944	5376965	.	+	.	Name=Simple_repeat;Target=(TAAA)n 1 24;	Gh_DNF-YB12	upstream
D11	RepeatMasker	similarity	5377261	5377304	.	+	.	Name=Simple_repeat;Target=(ATAA)n 1 46;	Gh_DNF-YB12	upstream
D11	RepeatMasker	similarity	5377261	5377271	.	+	.	Name=Simple_repeat;Target=(ATAA)n 1 45;	Gh_DNF-YB12	upstream
D11	RepeatMasker	similarity	5377272	5377303	.	+	.	Name=Low_complexity;Target=A-rich 1 32;	Gh_DNF-YB12	upstream
D11	RepeatMasker	similarity	5377385	5377418	.	+	.	Name=Simple_repeat;Target=(ATAACA)n 1 34;	Gh_DNF-YB12	gene_region
D11	RepeatMasker	similarity	5377776	5377821	.	+	.	Name=Simple_repeat;Target=(CAATAA)n 1 46;	Gh_DNF-YB12	gene_region
D11	RepeatMasker	similarity	5378370	5378411	.	+	.	Name=Simple_repeat;Target=(ATAATTT)n 1 43;	Gh_DNF-YB12	downstream
D11	RepeatMasker	similarity	5378743	5378807	.	+	.	Name=Low_complexity;Target=A-rich 1 67;	Gh_DNF-YB12	downstream
D11	RepeatMasker	similarity	5378781	5378809	.	+	.	Name=Simple_repeat;Target=(AT)n 1 29;	Gh_DNF-YB12	downstream
D11	RepeatMasker	similarity	5379174	5379229	.	+	.	Name=Low_complexity;Target=A-rich 1 61;	Gh_DNF-YB12	downstream
D11	RepeatMasker	similarity	5379425	5379487	.	+	.	Name=Simple_repeat;Target=(AATATT)n 1 61;	Gh_DNF-YB12	downstream
D11	RepeatMasker	similarity	5379425	5379489	.	+	.	Name=Simple_repeat;Target=(TAT)n 1 65;	Gh_DNF-YB12	downstream
D11	RepeatMasker	similarity	5379450	5379489	.	+	.	Name=Simple_repeat;Target=(TAT)n 1 40;	Gh_DNF-YB12	downstream
D11	RepeatMasker	similarity	5379710	5379742	.	+	.	Name=Simple_repeat;Target=(TTAATT)n 1 33;	Gh_DNF-YB12	downstream
D11	RepeatMasker	similarity	5379996	5380051	.	+	.	Name=Simple_repeat;Target=(TTTA)n 1 52;	Gh_DNF-YB12	downstream
D11	RepeatMasker	similarity	5380066	5380262	.	-	.	Name=Unspecified;Target=rnd-2_family-20 8383 8569;	Gh_DNF-YB12	downstream
D11	RepeatMasker	similarity	5381752	5381949	.	+	.	Name=Unspecified;Target=rnd-2_family-20 6243 6440;	Gh_DNF-YB12	downstream
D11	RepeatMasker	similarity	5381984	5382331	.	+	.	Name=Unspecified;Target=rnd-2_family-20 6295 6642;	Gh_DNF-YB12	downstream
D11	RepeatMasker	similarity	5382555	5382616	.	+	.	Name=Simple_repeat;Target=(AT)n 1 62;	Gh_DNF-YB12	downstream
D11	RepeatMasker	similarity	5383250	5383308	.	+	.	Name=Simple_repeat;Target=(TTTA)n 1 55;	Gh_DNF-YB12	downstream
D11	RepeatMasker	similarity	5384812	5384850	.	+	.	Name=Simple_repeat;Target=(TAAA)n 1 36;	Gh_DNF-YB12	downstream
D11	RepeatMasker	similarity	5386673	5386755	.	+	.	Name=Low_complexity;Target=A-rich 1 90;	Gh_DNF-YB12	downstream
A11	RepeatMasker	similarity	12202068	12202118	.	+	.	Name=Simple_repeat;Target=(TTATA)n 1 53;	Gh_ANF-YB13	downstream
A11	RepeatMasker	similarity	12202409	12202475	.	+	.	Name=Low_complexity;Target=A-rich 1 67;	Gh_ANF-YB13	downstream
A11	RepeatMasker	similarity	12204618	12204639	.	+	.	Name=Simple_repeat;Target=(TTAT)n 1 22;	Gh_ANF-YB13	downstream
A11	RepeatMasker	similarity	12209134	12209276	.	+	.	Name=Simple_repeat;Target=(CGAAT)n 4 141;	Gh_ANF-YB13	downstream
A11	RepeatMasker	similarity	12209201	12209235	.	+	.	Name=Simple_repeat;Target=(TTGAA)n 1 34;	Gh_ANF-YB13	downstream
A11	RepeatMasker	similarity	12210088	12210125	.	+	.	Name=Simple_repeat;Target=(AATA)n 1 39;	Gh_ANF-YB13	downstream
A11	RepeatMasker	similarity	12210115	12210176	.	+	.	Name=Simple_repeat;Target=(AATTTT)n 1 62;	Gh_ANF-YB13	downstream
A11	RepeatMasker	similarity	12211240	12211285	.	+	.	Name=Simple_repeat;Target=(TA)n 1 48;	Gh_ANF-YB13	upstream
A11	RepeatMasker	similarity	12212206	12212259	.	+	.	Name=Simple_repeat;Target=(ATTT)n 1 54;	Gh_ANF-YB13	upstream
A11	RepeatMasker	similarity	12212368	12212429	.	+	.	Name=Low_complexity;Target=A-rich 1 63;	Gh_ANF-YB13	upstream
A11	RepeatMasker	similarity	12212919	12213000	.	+	.	Name=Simple_repeat;Target=(AATAATT)n 1 82;	Gh_ANF-YB13	upstream
A11	RepeatMasker	similarity	12212920	12212992	.	+	.	Name=Simple_repeat;Target=(ATATTT)n 1 70;	Gh_ANF-YB13	upstream
A11	RepeatMasker	similarity	12212924	12212957	.	+	.	Name=Simple_repeat;Target=(TTA)n 1 34;	Gh_ANF-YB13	upstream
A11	RepeatMasker	similarity	12212958	12212992	.	+	.	Name=Simple_repeat;Target=(ATATTT)n 5 70;	Gh_ANF-YB13	upstream
A11	RepeatMasker	similarity	12212993	12213000	.	+	.	Name=Simple_repeat;Target=(AATAATT)n 2 82;	Gh_ANF-YB13	upstream
A11	RepeatMasker	similarity	12213326	12213347	.	+	.	Name=Simple_repeat;Target=(AT)n 1 22;	Gh_ANF-YB13	upstream
A11	RepeatMasker	similarity	12214356	12214399	.	+	.	Name=Simple_repeat;Target=(TT)n 1 44;	Gh_ANF-YB13	upstream
A11	RepeatMasker	similarity	12215299	12215358	.	+	.	Name=Simple_repeat;Target=(AATT)n 1 58;	Gh_ANF-YB13	upstream
A11	RepeatMasker	similarity	12215891	12215922	.	+	.	Name=Simple_repeat;Target=(AATAT)n 1 34;	Gh_ANF-YB13	upstream
A11	RepeatMasker	similarity	12216989	12217024	.	+	.	Name=Low_complexity;Target=A-rich 1 36;	Gh_ANF-YB13	upstream
A11	RepeatMasker	similarity	12217343	12217395	.	+	.	Name=Low_complexity;Target=G-rich 1 58;	Gh_ANF-YB13	upstream
A11	RepeatMasker	similarity	12217887	12217971	.	+	.	Name=Simple_repeat;Target=(ATTTATA)n 1 90;	Gh_ANF-YB13	upstream
A11	RepeatMasker	similarity	12220333	12220909	.	+	.	Name=LTR/Copia;Target=Copia-45_ALY-I 57 643;	Gh_ANF-YB13	upstream
D05	RepeatMasker	similarity	15135205	15135262	.	+	.	Name=Simple_repeat;Target=(TATATT)n 1 61;	Gh_DNF-YB18	upstream
D05	RepeatMasker	similarity	15135825	15135865	.	+	.	Name=Low_complexity;Target=A-rich 1 41;	Gh_DNF-YB18	upstream
D05	RepeatMasker	similarity	15135999	15136148	.	+	.	Name=Simple_repeat;Target=(ACTCG)n 1 140;	Gh_DNF-YB18	upstream
D05	RepeatMasker	similarity	15136116	15136141	.	+	.	Name=Simple_repeat;Target=(GACTC)n 1 27;	Gh_DNF-YB18	upstream
D05	RepeatMasker	similarity	15138112	15138168	.	+	.	Name=Simple_repeat;Target=(TATTA)n 1 57;	Gh_DNF-YB18	upstream
D05	RepeatMasker	similarity	15139716	15139824	.	+	.	Name=Low_complexity;Target=GA-rich 1 110;	Gh_DNF-YB18	upstream
D05	RepeatMasker	similarity	15141295	15141325	.	+	.	Name=Low_complexity;Target=A-rich 1 31;	Gh_DNF-YB18	upstream
D05	RepeatMasker	similarity	15141848	15141941	.	+	.	Name=Simple_repeat;Target=(ATTTGA)n 1 98;	Gh_DNF-YB18	upstream
D05	RepeatMasker	similarity	15141848	15141890	.	+	.	Name=Simple_repeat;Target=(ATTTGA)n 1 45;	Gh_DNF-YB18	upstream
D05	RepeatMasker	similarity	15141853	15141941	.	+	.	Name=Simple_repeat;Target=(AATTTA)n 1 87;	Gh_DNF-YB18	upstream
D05	RepeatMasker	similarity	15142069	15142112	.	+	.	Name=Simple_repeat;Target=(TTAATT)n 1 40;	Gh_DNF-YB18	upstream
D05	RepeatMasker	similarity	15143308	15143344	.	+	.	Name=Simple_repeat;Target=(TAATTT)n 1 37;	Gh_DNF-YB18	upstream
D05	RepeatMasker	similarity	15144001	15144069	.	+	.	Name=Simple_repeat;Target=(ATCTATA)n 1 71;	Gh_DNF-YB18	upstream
D05	RepeatMasker	similarity	15144001	15144018	.	+	.	Name=Simple_repeat;Target=(ATCTATA)n 1 44;	Gh_DNF-YB18	upstream
D05	RepeatMasker	similarity	15144019	15144060	.	+	.	Name=Simple_repeat;Target=(AT)n 1 45;	Gh_DNF-YB18	upstream
D05	RepeatMasker	similarity	15144061	15144069	.	+	.	Name=Simple_repeat;Target=(ATCTATA)n 45 71;	Gh_DNF-YB18	upstream
D05	RepeatMasker	similarity	15147116	15147180	.	+	.	Name=Low_complexity;Target=A-rich 1 60;	Gh_DNF-YB18	downstream
D05	RepeatMasker	similarity	15147116	15147179	.	+	.	Name=Simple_repeat;Target=(AAGAA)n 1 61;	Gh_DNF-YB18	downstream
D05	RepeatMasker	similarity	15148801	15148863	.	-	.	Name=LTR/Copia;Target=Copia-78_ALY-LTR 505 562;	Gh_DNF-YB18	downstream
D05	RepeatMasker	similarity	15149259	15150765	.	+	.	Name=Unspecified;Target=rnd-2_family-14 415 1907;	Gh_DNF-YB18	downstream
D05	RepeatMasker	similarity	15149260	15150765	.	-	.	Name=LTR/Copia;Target=ATCopia34_I-int 2332 3815;	Gh_DNF-YB18	downstream
D05	RepeatMasker	similarity	15150344	15150837	.	-	.	Name=LTR/Copia;Target=ATCopia34_I-int 3063 3556;	Gh_DNF-YB18	downstream
D05	RepeatMasker	similarity	15151063	15152322	.	+	.	Name=Unspecified;Target=rnd-2_family-14 2221 3479;	Gh_DNF-YB18	downstream
D05	RepeatMasker	similarity	15151072	15151933	.	-	.	Name=LTR/Copia;Target=ATCopia34_I-int 1097 1962;	Gh_DNF-YB18	downstream
D05	RepeatMasker	similarity	15152053	15152330	.	-	.	Name=LTR/Copia;Target=ATCopia34_I-int 930 1234;	Gh_DNF-YB18	downstream
D05	RepeatMasker	similarity	15153037	15153129	.	-	.	Name=LTR/Copia;Target=ATCopia34_I-int 58 141;	Gh_DNF-YB18	downstream
D05	RepeatMasker	similarity	15153507	15153569	.	-	.	Name=LTR/Copia;Target=Copia-78_ALY-LTR 505 562;	Gh_DNF-YB18	downstream
D05	RepeatMasker	similarity	15155454	15155525	.	+	.	Name=Low_complexity;Target=GA-rich 1 76;	Gh_DNF-YB18	downstream
A01	RepeatMasker	similarity	13573203	13573271	.	+	.	Name=Low_complexity;Target=A-rich 1 66;	Gh_ANF-YB3	upstream
A01	RepeatMasker	similarity	13573212	13573450	.	+	.	Name=Unspecified;Target=rnd-2_family-14 207 445;	Gh_ANF-YB3	upstream
A01	RepeatMasker	similarity	13573669	13574027	.	+	.	Name=Unspecified;Target=rnd-2_family-14 3115 3476;	Gh_ANF-YB3	upstream
A01	RepeatMasker	similarity	13573810	13573871	.	-	.	Name=LTR/Copia;Target=ATCopia95_I-int 1621 1683;	Gh_ANF-YB3	upstream
A01	RepeatMasker	similarity	13574757	13574878	.	-	.	Name=LTR/Copia;Target=Copia-85_ALY-I 1 129;	Gh_ANF-YB3	upstream
A01	RepeatMasker	similarity	13575153	13575324	.	+	.	Name=Unspecified;Target=rnd-2_family-14 182 334;	Gh_ANF-YB3	upstream
A01	RepeatMasker	similarity	13575180	13575246	.	+	.	Name=Low_complexity;Target=A-rich 1 66;	Gh_ANF-YB3	upstream
A01	RepeatMasker	similarity	13576204	13576273	.	+	.	Name=Simple_repeat;Target=(TTAG)n 1 73;	Gh_ANF-YB3	upstream
A01	RepeatMasker	similarity	13577039	13577078	.	+	.	Name=Simple_repeat;Target=(GAAGAT)n 1 40;	Gh_ANF-YB3	upstream
A01	RepeatMasker	similarity	13577870	13577960	.	+	.	Name=Low_complexity;Target=A-rich 1 96;	Gh_ANF-YB3	upstream
A01	RepeatMasker	similarity	13577975	13578039	.	+	.	Name=Simple_repeat;Target=(CTCCCC)n 1 61;	Gh_ANF-YB3	upstream
A01	RepeatMasker	similarity	13578064	13578135	.	+	.	Name=Low_complexity;Target=G-rich 1 76;	Gh_ANF-YB3	upstream
A01	RepeatMasker	similarity	13578144	13578227	.	+	.	Name=Simple_repeat;Target=(AT)n 1 88;	Gh_ANF-YB3	upstream
A01	RepeatMasker	similarity	13579353	13579386	.	+	.	Name=Simple_repeat;Target=(TTTAAA)n 1 35;	Gh_ANF-YB3	upstream
A01	RepeatMasker	similarity	13580194	13580234	.	+	.	Name=Simple_repeat;Target=(TAA)n 1 39;	Gh_ANF-YB3	upstream
A01	RepeatMasker	similarity	13580911	13580970	.	+	.	Name=Simple_repeat;Target=(TA)n 1 60;	Gh_ANF-YB3	upstream
A01	RepeatMasker	similarity	13582178	13582242	.	+	.	Name=Simple_repeat;Target=(TCAATT)n 1 62;	Gh_ANF-YB3	upstream
A01	RepeatMasker	similarity	13583065	13583093	.	+	.	Name=Simple_repeat;Target=(GTG)n 1 30;	Gh_ANF-YB3	gene_region
A01	RepeatMasker	similarity	13583945	13583992	.	+	.	Name=Simple_repeat;Target=(TTTTAA)n 1 44;	Gh_ANF-YB3	downstream
A01	RepeatMasker	similarity	13584155	13584210	.	+	.	Name=Simple_repeat;Target=(TAATA)n 1 58;	Gh_ANF-YB3	downstream
A01	RepeatMasker	similarity	13586204	13586259	.	+	.	Name=Simple_repeat;Target=(AATTAA)n 1 58;	Gh_ANF-YB3	downstream
A01	RepeatMasker	similarity	13586604	13586691	.	+	.	Name=Simple_repeat;Target=(TTCT)n 1 86;	Gh_ANF-YB3	downstream
A01	RepeatMasker	similarity	13586840	13586910	.	+	.	Name=Low_complexity;Target=A-rich 1 68;	Gh_ANF-YB3	downstream
A01	RepeatMasker	similarity	13590110	13591181	.	+	.	Name=LINE/L1;Target=L1-13_ALy 3537 5159;	Gh_ANF-YB3	downstream
A01	RepeatMasker	similarity	98513591	98513633	.	+	.	Name=Simple_repeat;Target=(TCTCCA)n 1 45;	Gh_ANF-YB4	downstream
A01	RepeatMasker	similarity	98513892	98513916	.	+	.	Name=Simple_repeat;Target=(AAGAA)n 1 27;	Gh_ANF-YB4	downstream
A01	RepeatMasker	similarity	98517551	98517595	.	+	.	Name=Low_complexity;Target=A-rich 1 47;	Gh_ANF-YB4	downstream
A01	RepeatMasker	similarity	98518128	98518270	.	-	.	Name=Unspecified;Target=rnd-2_family-188 218 373;	Gh_ANF-YB4	downstream
A01	RepeatMasker	similarity	98519684	98520061	.	-	.	Name=Unspecified;Target=rnd-2_family-188 1 375;	Gh_ANF-YB4	downstream
A01	RepeatMasker	similarity	98522518	98522553	.	+	.	Name=Simple_repeat;Target=(TCTT)n 1 36;	Gh_ANF-YB4	gene_region
A01	RepeatMasker	similarity	98523003	98523027	.	+	.	Name=Simple_repeat;Target=(AG)n 1 25;	Gh_ANF-YB4	gene_region
A01	RepeatMasker	similarity	98525819	98525855	.	+	.	Name=Simple_repeat;Target=(TTTTACT)n 1 36;	Gh_ANF-YB4	upstream
A01	RepeatMasker	similarity	98526332	98526388	.	+	.	Name=Simple_repeat;Target=(ATTATA)n 1 58;	Gh_ANF-YB4	upstream
A01	RepeatMasker	similarity	98530091	98530122	.	+	.	Name=Simple_repeat;Target=(TCAACA)n 1 32;	Gh_ANF-YB4	upstream
A01	RepeatMasker	similarity	98531363	98531398	.	+	.	Name=Simple_repeat;Target=(ATAC)n 1 38;	Gh_ANF-YB4	upstream
A01	RepeatMasker	similarity	98531520	98531547	.	+	.	Name=Simple_repeat;Target=(ATG)n 1 29;	Gh_ANF-YB4	upstream
A01	RepeatMasker	similarity	98531668	98531758	.	-	.	Name=Unspecified;Target=rnd-2_family-188 1 102;	Gh_ANF-YB4	upstream
A01	RepeatMasker	similarity	98532870	98533221	.	-	.	Name=Unspecified;Target=rnd-2_family-188 1 375;	Gh_ANF-YB4	upstream
A11	RepeatMasker	similarity	82078331	82078356	.	+	.	Name=Simple_repeat;Target=(ATTTAAG)n 1 43;	Gh_ANF-YB15	upstream
A11	RepeatMasker	similarity	82078331	82078478	.	+	.	Name=Simple_repeat;Target=(ATTTAAG)n 1 152;	Gh_ANF-YB15	upstream
A11	RepeatMasker	similarity	82078357	82078415	.	+	.	Name=Low_complexity;Target=G-rich 1 55;	Gh_ANF-YB15	upstream
A11	RepeatMasker	similarity	82078416	82078478	.	+	.	Name=Simple_repeat;Target=(ATTTAAG)n 44 152;	Gh_ANF-YB15	upstream
A11	RepeatMasker	similarity	82079688	82079737	.	+	.	Name=Simple_repeat;Target=(TCGAGC)n 1 49;	Gh_ANF-YB15	upstream
A11	RepeatMasker	similarity	82082936	82082996	.	+	.	Name=Low_complexity;Target=A-rich 1 61;	Gh_ANF-YB15	upstream
A11	RepeatMasker	similarity	82083015	82083043	.	+	.	Name=Simple_repeat;Target=(T)n 1 29;	Gh_ANF-YB15	upstream
A11	RepeatMasker	similarity	82087806	82087857	.	+	.	Name=Simple_repeat;Target=(TATATT)n 1 53;	Gh_ANF-YB15	upstream
A11	RepeatMasker	similarity	82089026	82089048	.	+	.	Name=Simple_repeat;Target=(TA)n 1 23;	Gh_ANF-YB15	downstream
A11	RepeatMasker	similarity	82091299	82091349	.	+	.	Name=Simple_repeat;Target=(CATAT)n 1 50;	Gh_ANF-YB15	downstream
A11	RepeatMasker	similarity	82092896	82092984	.	-	.	Name=Unspecified;Target=rnd-2_family-20 43 128;	Gh_ANF-YB15	downstream
A11	RepeatMasker	similarity	82092912	82092984	.	-	.	Name=Unspecified;Target=rnd-2_family-20 8311 8379;	Gh_ANF-YB15	downstream
A11	RepeatMasker	similarity	82093272	82093762	.	-	.	Name=Unspecified;Target=rnd-2_family-20 7282 7804;	Gh_ANF-YB15	downstream
A11	RepeatMasker	similarity	82095697	82095831	.	+	.	Name=Unspecified;Target=rnd-2_family-20 8383 8512;	Gh_ANF-YB15	downstream
A11	RepeatMasker	similarity	82097206	82097315	.	+	.	Name=Simple_repeat;Target=(TATTTA)n 1 109;	Gh_ANF-YB15	downstream
A11	RepeatMasker	similarity	82097488	82097530	.	+	.	Name=Low_complexity;Target=A-rich 1 42;	Gh_ANF-YB15	downstream
D07	RepeatMasker	similarity	48193908	48193937	.	+	.	Name=Simple_repeat;Target=(T)n 1 30;	Gh_DNF-YB2	upstream
D07	RepeatMasker	similarity	48194790	48194817	.	+	.	Name=Simple_repeat;Target=(T)n 1 28;	Gh_DNF-YB2	upstream
D07	RepeatMasker	similarity	48195206	48195262	.	+	.	Name=Simple_repeat;Target=(AATTTAG)n 1 58;	Gh_DNF-YB2	upstream
D07	RepeatMasker	similarity	48196303	48196348	.	+	.	Name=Simple_repeat;Target=(TTTAATG)n 1 42;	Gh_DNF-YB2	upstream
D07	RepeatMasker	similarity	48200729	48200787	.	+	.	Name=Simple_repeat;Target=(CAATTA)n 1 61;	Gh_DNF-YB2	upstream
D07	RepeatMasker	similarity	48202574	48202632	.	+	.	Name=Simple_repeat;Target=(GTG)n 1 60;	Gh_DNF-YB2	gene_region
D07	RepeatMasker	similarity	48204280	48204349	.	+	.	Name=Simple_repeat;Target=(ATTTAT)n 1 70;	Gh_DNF-YB2	downstream
D07	RepeatMasker	similarity	48205194	48205235	.	+	.	Name=Simple_repeat;Target=(ATTTAA)n 1 42;	Gh_DNF-YB2	downstream
D07	RepeatMasker	similarity	48205194	48205269	.	+	.	Name=Simple_repeat;Target=(ATTTAA)n 1 76;	Gh_DNF-YB2	downstream
D07	RepeatMasker	similarity	48205213	48205269	.	+	.	Name=Simple_repeat;Target=(AAAATTT)n 1 57;	Gh_DNF-YB2	downstream
D07	RepeatMasker	similarity	48205827	48205864	.	+	.	Name=Simple_repeat;Target=(AT)n 1 40;	Gh_DNF-YB2	downstream
D07	RepeatMasker	similarity	48208767	48210632	.	-	.	Name=Unspecified;Target=rnd-2_family-9 970 2834;	Gh_DNF-YB2	downstream
D07	RepeatMasker	similarity	48209484	48209538	.	+	.	Name=Low_complexity;Target=A-rich 1 55;	Gh_DNF-YB2	downstream
D07	RepeatMasker	similarity	48210634	48210847	.	-	.	Name=Unspecified;Target=rnd-2_family-9 690 903;	Gh_DNF-YB2	downstream
D07	RepeatMasker	similarity	48210851	48210951	.	+	.	Name=Unspecified;Target=rnd-2_family-106 2378 2477;	Gh_DNF-YB2	downstream
D07	RepeatMasker	similarity	48211212	48211386	.	-	.	Name=Unspecified;Target=rnd-2_family-20 8383 8548;	Gh_DNF-YB2	downstream
D10	RepeatMasker	similarity	58138413	58138433	.	+	.	Name=Simple_repeat;Target=(GTGA)n 1 21;	Gh_DNF-YB21	downstream
D10	RepeatMasker	similarity	58138580	58138623	.	+	.	Name=Low_complexity;Target=A-rich 1 44;	Gh_DNF-YB21	downstream
D10	RepeatMasker	similarity	58138870	58138891	.	+	.	Name=Simple_repeat;Target=(TGTA)n 1 22;	Gh_DNF-YB21	downstream
D10	RepeatMasker	similarity	58140982	58141039	.	+	.	Name=Simple_repeat;Target=(ATA)n 1 56;	Gh_DNF-YB21	downstream
D10	RepeatMasker	similarity	58141276	58141296	.	+	.	Name=Simple_repeat;Target=(A)n 1 21;	Gh_DNF-YB21	downstream
D10	RepeatMasker	similarity	58141764	58141798	.	+	.	Name=Simple_repeat;Target=(T)n 1 35;	Gh_DNF-YB21	downstream
D10	RepeatMasker	similarity	58142056	58142092	.	+	.	Name=Simple_repeat;Target=(TTGTT)n 1 35;	Gh_DNF-YB21	downstream
D10	RepeatMasker	similarity	58143283	58143315	.	+	.	Name=Low_complexity;Target=A-rich 1 32;	Gh_DNF-YB21	downstream
D10	RepeatMasker	similarity	58151030	58151060	.	+	.	Name=Simple_repeat;Target=(AT)n 1 31;	Gh_DNF-YB21	gene_region
D10	RepeatMasker	similarity	58151185	58151224	.	+	.	Name=Simple_repeat;Target=(ATACC)n 1 43;	Gh_DNF-YB21	upstream
D10	RepeatMasker	similarity	58152256	58152466	.	+	.	Name=Unspecified;Target=rnd-2_family-188 1 212;	Gh_DNF-YB21	upstream
D10	RepeatMasker	similarity	58153128	58153213	.	+	.	Name=Simple_repeat;Target=(ATATTTA)n 1 87;	Gh_DNF-YB21	upstream
D10	RepeatMasker	similarity	58153131	58153191	.	+	.	Name=Simple_repeat;Target=(TTTAAAA)n 1 62;	Gh_DNF-YB21	upstream
D10	RepeatMasker	similarity	58153207	58153351	.	+	.	Name=Unspecified;Target=rnd-2_family-188 226 373;	Gh_DNF-YB21	upstream
D10	RepeatMasker	similarity	58153410	58153563	.	-	.	Name=Unspecified;Target=rnd-2_family-188 1 157;	Gh_DNF-YB21	upstream
D10	RepeatMasker	similarity	58153438	58153567	.	+	.	Name=Unspecified;Target=rnd-2_family-188 241 375;	Gh_DNF-YB21	upstream
D10	RepeatMasker	similarity	58153808	58154683	.	-	.	Name=Unspecified;Target=rnd-2_family-9 724 1580;	Gh_DNF-YB21	upstream
D10	RepeatMasker	similarity	58155705	58155778	.	+	.	Name=LINE/L1;Target=ATLINE1_12 1407 1476;	Gh_DNF-YB21	upstream
D10	RepeatMasker	similarity	58157960	58157993	.	+	.	Name=Low_complexity;Target=GA-rich 1 35;	Gh_DNF-YB21	upstream
D10	RepeatMasker	similarity	58158610	58158852	.	-	.	Name=Unspecified;Target=rnd-2_family-14 1 240;	Gh_DNF-YB21	upstream
D10	RepeatMasker	similarity	58158787	58158849	.	+	.	Name=Simple_repeat;Target=(TATTTC)n 1 68;	Gh_DNF-YB21	upstream
D10	RepeatMasker	similarity	58159049	58160365	.	-	.	Name=Unspecified;Target=rnd-2_family-14 1542 2861;	Gh_DNF-YB21	upstream
D10	RepeatMasker	similarity	58159086	58159688	.	+	.	Name=LTR/Copia;Target=ATCopia34_I-int 1577 2179;	Gh_DNF-YB21	upstream
D10	RepeatMasker	similarity	58159844	58160370	.	+	.	Name=LTR/Copia;Target=ATCopia34_I-int 2485 3016;	Gh_DNF-YB21	upstream
D05	RepeatMasker	similarity	6826595	6826674	.	+	.	Name=Simple_repeat;Target=(ATTGA)n 1 78;	Gh_DNF-YB17	downstream
D05	RepeatMasker	similarity	6828326	6828387	.	+	.	Name=Simple_repeat;Target=(ATTACAA)n 1 58;	Gh_DNF-YB17	downstream
D05	RepeatMasker	similarity	6828940	6828967	.	+	.	Name=Low_complexity;Target=A-rich 1 28;	Gh_DNF-YB17	downstream
D05	RepeatMasker	similarity	6830905	6830987	.	+	.	Name=Low_complexity;Target=GA-rich 1 83;	Gh_DNF-YB17	downstream
D05	RepeatMasker	similarity	6834217	6834255	.	+	.	Name=Low_complexity;Target=A-rich 1 39;	Gh_DNF-YB17	downstream
D05	RepeatMasker	similarity	6835318	6835382	.	+	.	Name=Simple_repeat;Target=(TTCTTC)n 1 65;	Gh_DNF-YB17	gene_region
D05	RepeatMasker	similarity	6835318	6835415	.	+	.	Name=Simple_repeat;Target=(TTCTTC)n 1 98;	Gh_DNF-YB17	gene_region
D05	RepeatMasker	similarity	6835348	6835415	.	+	.	Name=Simple_repeat;Target=(TTGCTT)n 1 69;	Gh_DNF-YB17	gene_region
D05	RepeatMasker	similarity	6835999	6836043	.	+	.	Name=Simple_repeat;Target=(CTTTCT)n 1 47;	Gh_DNF-YB17	gene_region
D05	RepeatMasker	similarity	6837127	6837156	.	+	.	Name=Simple_repeat;Target=(ATCC)n 1 30;	Gh_DNF-YB17	upstream
D05	RepeatMasker	similarity	6841520	6841571	.	+	.	Name=Simple_repeat;Target=(AATTTTA)n 1 49;	Gh_DNF-YB17	upstream
D05	RepeatMasker	similarity	6841965	6842000	.	+	.	Name=Simple_repeat;Target=(TATT)n 1 34;	Gh_DNF-YB17	upstream
D05	RepeatMasker	similarity	6842177	6842248	.	+	.	Name=Simple_repeat;Target=(TATTTAT)n 1 73;	Gh_DNF-YB17	upstream
D05	RepeatMasker	similarity	6843053	6843110	.	+	.	Name=Simple_repeat;Target=(TAATG)n 1 54;	Gh_DNF-YB17	upstream
D05	RepeatMasker	similarity	6843175	6843216	.	+	.	Name=Simple_repeat;Target=(TTAATA)n 1 40;	Gh_DNF-YB17	upstream
D05	RepeatMasker	similarity	6843714	6843779	.	+	.	Name=Simple_repeat;Target=(ATATTA)n 1 65;	Gh_DNF-YB17	upstream
D05	RepeatMasker	similarity	6844781	6844817	.	+	.	Name=Low_complexity;Target=A-rich 1 38;	Gh_DNF-YB17	upstream
D05	RepeatMasker	similarity	6844785	6844816	.	+	.	Name=Low_complexity;Target=GA-rich 1 33;	Gh_DNF-YB17	upstream
A09	RepeatMasker	similarity	74120914	74120952	.	+	.	Name=Simple_repeat;Target=(ATT)n 1 39;	Gh_ANF-YB10	upstream
A09	RepeatMasker	similarity	74121785	74121813	.	+	.	Name=Simple_repeat;Target=(ATATT)n 1 77;	Gh_ANF-YB10	upstream
A09	RepeatMasker	similarity	74121785	74121878	.	+	.	Name=Simple_repeat;Target=(ATATT)n 1 95;	Gh_ANF-YB10	upstream
A09	RepeatMasker	similarity	74121814	74121877	.	+	.	Name=Simple_repeat;Target=(TAATTTA)n 1 64;	Gh_ANF-YB10	upstream
A09	RepeatMasker	similarity	74121826	74121884	.	+	.	Name=Simple_repeat;Target=(TATT)n 1 58;	Gh_ANF-YB10	upstream
A09	RepeatMasker	similarity	74121878	74121884	.	+	.	Name=Simple_repeat;Target=(ATATT)n 78 101;	Gh_ANF-YB10	upstream
A09	RepeatMasker	similarity	74123931	74123983	.	+	.	Name=Simple_repeat;Target=(ACTTTT)n 1 55;	Gh_ANF-YB10	upstream
A09	RepeatMasker	similarity	74123964	74124031	.	+	.	Name=Simple_repeat;Target=(ATTTTAA)n 1 67;	Gh_ANF-YB10	upstream
A09	RepeatMasker	similarity	74125008	74125041	.	+	.	Name=Simple_repeat;Target=(AATAA)n 1 35;	Gh_ANF-YB10	upstream
A09	RepeatMasker	similarity	74125008	74125048	.	+	.	Name=Simple_repeat;Target=(AATAA)n 1 42;	Gh_ANF-YB10	upstream
A09	RepeatMasker	similarity	74125017	74125048	.	+	.	Name=Simple_repeat;Target=(ATTAA)n 1 33;	Gh_ANF-YB10	upstream
A09	RepeatMasker	similarity	74125312	74125335	.	+	.	Name=Simple_repeat;Target=(AT)n 1 25;	Gh_ANF-YB10	upstream
A09	RepeatMasker	similarity	74127635	74127670	.	+	.	Name=Simple_repeat;Target=(ATT)n 1 36;	Gh_ANF-YB10	upstream
A09	RepeatMasker	similarity	74129910	74129969	.	+	.	Name=Simple_repeat;Target=(CATATA)n 1 58;	Gh_ANF-YB10	upstream
A09	RepeatMasker	similarity	74129910	74129958	.	+	.	Name=Simple_repeat;Target=(ACAT)n 1 49;	Gh_ANF-YB10	upstream
A09	RepeatMasker	similarity	74129917	74129969	.	+	.	Name=Simple_repeat;Target=(TACATA)n 1 53;	Gh_ANF-YB10	upstream
A09	RepeatMasker	similarity	74130542	74130593	.	+	.	Name=Simple_repeat;Target=(TTTTAGA)n 1 52;	Gh_ANF-YB10	downstream
A09	RepeatMasker	similarity	74130904	74130941	.	+	.	Name=Simple_repeat;Target=(TA)n 1 37;	Gh_ANF-YB10	downstream
A09	RepeatMasker	similarity	74131023	74131367	.	-	.	Name=Unspecified;Target=rnd-2_family-188 29 375;	Gh_ANF-YB10	downstream
A09	RepeatMasker	similarity	74134046	74134087	.	+	.	Name=Simple_repeat;Target=(TTTATTT)n 1 40;	Gh_ANF-YB10	downstream
A09	RepeatMasker	similarity	74134359	74134416	.	+	.	Name=Simple_repeat;Target=(TTAAAA)n 1 54;	Gh_ANF-YB10	downstream
A09	RepeatMasker	similarity	74134359	74134417	.	+	.	Name=Low_complexity;Target=A-rich 1 54;	Gh_ANF-YB10	downstream
A09	RepeatMasker	similarity	74134361	74134417	.	+	.	Name=Simple_repeat;Target=(AAAATTA)n 1 53;	Gh_ANF-YB10	downstream
A09	RepeatMasker	similarity	74138562	74139027	.	+	.	Name=LINE/L1;Target=ATLINE1_12 1888 2145;	Gh_ANF-YB10	downstream
A09	RepeatMasker	similarity	74139336	74139741	.	+	.	Name=LINE/L1;Target=ATLINE1_10 3739 4146;	Gh_ANF-YB10	downstream
D13	RepeatMasker	similarity	53759582	53759633	.	+	.	Name=Simple_repeat;Target=(AATTTA)n 1 51;	Gh_DNF-YB24	downstream
D13	RepeatMasker	similarity	53761387	53761422	.	+	.	Name=Simple_repeat;Target=(CAACCT)n 1 36;	Gh_DNF-YB24	downstream
D13	RepeatMasker	similarity	53762679	53762736	.	+	.	Name=Simple_repeat;Target=(AAT)n 1 56;	Gh_DNF-YB24	downstream
D13	RepeatMasker	similarity	53763398	53763458	.	+	.	Name=Simple_repeat;Target=(TTGAATTG)n 1 61;	Gh_DNF-YB24	downstream
D13	RepeatMasker	similarity	53767405	53767438	.	+	.	Name=Simple_repeat;Target=(TTTACT)n 1 34;	Gh_DNF-YB24	downstream
D13	RepeatMasker	similarity	53768565	53768598	.	+	.	Name=Simple_repeat;Target=(AC)n 1 34;	Gh_DNF-YB24	downstream
D13	RepeatMasker	similarity	53776143	53776619	.	+	.	Name=LTR/Gypsy;Target=Athila4C_I-int 2647 3123;	Gh_DNF-YB24	upstream
D13	RepeatMasker	similarity	53776615	53776699	.	+	.	Name=LTR/Gypsy;Target=Athila4C_I-int 4191 4275;	Gh_DNF-YB24	upstream
D13	RepeatMasker	similarity	53776709	53776755	.	+	.	Name=LTR/Gypsy;Target=Athila8B_I-int 2714 2761;	Gh_DNF-YB24	upstream
D13	RepeatMasker	similarity	53776810	53776902	.	+	.	Name=Unspecified;Target=rnd-2_family-20 8142 8230;	Gh_DNF-YB24	upstream
D13	RepeatMasker	similarity	53776998	53777050	.	+	.	Name=Simple_repeat;Target=(AATTTT)n 1 54;	Gh_DNF-YB24	upstream
D13	RepeatMasker	similarity	53777762	53777793	.	+	.	Name=Low_complexity;Target=A-rich 1 32;	Gh_DNF-YB24	upstream
D07	RepeatMasker	similarity	6451287	6451475	.	+	.	Name=Simple_repeat;Target=(TTC)n 1 187;	Gh_DNF-YB1	downstream
D07	RepeatMasker	similarity	6452134	6452185	.	+	.	Name=Simple_repeat;Target=(AATT)n 1 54;	Gh_DNF-YB1	downstream
D07	RepeatMasker	similarity	6454254	6454315	.	+	.	Name=Low_complexity;Target=A-rich 1 57;	Gh_DNF-YB1	downstream
D07	RepeatMasker	similarity	6461764	6461797	.	+	.	Name=Low_complexity;Target=A-rich 1 35;	Gh_DNF-YB1	upstream
D07	RepeatMasker	similarity	6462523	6462580	.	+	.	Name=Simple_repeat;Target=(AATACAA)n 1 57;	Gh_DNF-YB1	upstream
D07	RepeatMasker	similarity	6462749	6462839	.	+	.	Name=LINE/L1;Target=L1-16_ALy 626 715;	Gh_DNF-YB1	upstream
D07	RepeatMasker	similarity	6464548	6464623	.	+	.	Name=Simple_repeat;Target=(AT)n 1 84;	Gh_DNF-YB1	upstream
D07	RepeatMasker	similarity	6464936	6465003	.	+	.	Name=Simple_repeat;Target=(ATT)n 1 70;	Gh_DNF-YB1	upstream
D07	RepeatMasker	similarity	6466054	6466085	.	+	.	Name=Simple_repeat;Target=(T)n 1 32;	Gh_DNF-YB1	upstream
D07	RepeatMasker	similarity	6466661	6466693	.	+	.	Name=Simple_repeat;Target=(AATTA)n 1 32;	Gh_DNF-YB1	upstream
D07	RepeatMasker	similarity	6467605	6467782	.	+	.	Name=Unspecified;Target=rnd-2_family-106 36 199;	Gh_DNF-YB1	upstream
D07	RepeatMasker	similarity	6468814	6468887	.	+	.	Name=Simple_repeat;Target=(AATTAA)n 1 77;	Gh_DNF-YB1	upstream
D07	RepeatMasker	similarity	6469159	6469350	.	+	.	Name=Low_complexity;Target=A-rich 1 177;	Gh_DNF-YB1	upstream
D13	RepeatMasker	similarity	43676808	43677158	.	-	.	Name=Unspecified;Target=rnd-2_family-20 6295 6644;	Gh_DNF-YB23	downstream
D13	RepeatMasker	similarity	43677253	43677433	.	-	.	Name=Unspecified;Target=rnd-2_family-20 6200 6380;	Gh_DNF-YB23	downstream
D13	RepeatMasker	similarity	43678222	43678276	.	+	.	Name=Simple_repeat;Target=(TTCATA)n 1 58;	Gh_DNF-YB23	downstream
D13	RepeatMasker	similarity	43679044	43679080	.	+	.	Name=Simple_repeat;Target=(AATTAA)n 1 35;	Gh_DNF-YB23	downstream
D13	RepeatMasker	similarity	43679635	43679733	.	+	.	Name=Simple_repeat;Target=(TTTC)n 1 99;	Gh_DNF-YB23	downstream
D13	RepeatMasker	similarity	43679636	43679729	.	+	.	Name=Simple_repeat;Target=(TTTTC)n 1 98;	Gh_DNF-YB23	downstream
D13	RepeatMasker	similarity	43679738	43679812	.	+	.	Name=Simple_repeat;Target=(TAA)n 1 77;	Gh_DNF-YB23	downstream
D13	RepeatMasker	similarity	43681444	43681506	.	+	.	Name=Simple_repeat;Target=(ATCAT)n 1 63;	Gh_DNF-YB23	downstream
D13	RepeatMasker	similarity	43681711	43681745	.	+	.	Name=Simple_repeat;Target=(TATAAGA)n 1 36;	Gh_DNF-YB23	downstream
D13	RepeatMasker	similarity	43682439	43682584	.	-	.	Name=Unspecified;Target=rnd-2_family-20 8383 8520;	Gh_DNF-YB23	downstream
D13	RepeatMasker	similarity	43684125	43684164	.	+	.	Name=Low_complexity;Target=A-rich 1 40;	Gh_DNF-YB23	downstream
D13	RepeatMasker	similarity	43685738	43685798	.	+	.	Name=Low_complexity;Target=A-rich 1 61;	Gh_DNF-YB23	upstream
D13	RepeatMasker	similarity	43686568	43686594	.	+	.	Name=Low_complexity;Target=A-rich 1 27;	Gh_DNF-YB23	upstream
D13	RepeatMasker	similarity	43686999	43687163	.	+	.	Name=Simple_repeat;Target=(TATTA)n 1 174;	Gh_DNF-YB23	upstream
D13	RepeatMasker	similarity	43689308	43689343	.	+	.	Name=Low_complexity;Target=A-rich 1 36;	Gh_DNF-YB23	upstream
D13	RepeatMasker	similarity	43691458	43691508	.	+	.	Name=Simple_repeat;Target=(AATTA)n 1 52;	Gh_DNF-YB23	upstream
D13	RepeatMasker	similarity	43693397	43693584	.	+	.	Name=Unspecified;Target=rnd-2_family-20 8374 8548;	Gh_DNF-YB23	upstream
D13	RepeatMasker	similarity	43694535	43694570	.	+	.	Name=Simple_repeat;Target=(TAA)n 1 36;	Gh_DNF-YB23	upstream
D13	RepeatMasker	similarity	43521442	43521465	.	+	.	Name=Simple_repeat;Target=(TCA)n 1 24;	Gh_DNF-YB22	downstream
D13	RepeatMasker	similarity	43522581	43522614	.	+	.	Name=Simple_repeat;Target=(TCTT)n 1 35;	Gh_DNF-YB22	downstream
D13	RepeatMasker	similarity	43528849	43528886	.	+	.	Name=Simple_repeat;Target=(TCT)n 1 38;	Gh_DNF-YB22	downstream
D13	RepeatMasker	similarity	43529389	43529439	.	+	.	Name=Simple_repeat;Target=(ATATTTT)n 1 50;	Gh_DNF-YB22	downstream
D13	RepeatMasker	similarity	43529499	43529546	.	+	.	Name=Simple_repeat;Target=(ATCATAT)n 1 47;	Gh_DNF-YB22	downstream
D13	RepeatMasker	similarity	43531833	43531868	.	+	.	Name=Simple_repeat;Target=(GGTGTT)n 1 36;	Gh_DNF-YB22	gene_region
D13	RepeatMasker	similarity	43532229	43532285	.	+	.	Name=Low_complexity;Target=A-rich 1 57;	Gh_DNF-YB22	gene_region
D13	RepeatMasker	similarity	43532956	43532985	.	+	.	Name=Simple_repeat;Target=(ATGAA)n 1 31;	Gh_DNF-YB22	gene_region
D13	RepeatMasker	similarity	43535702	43535734	.	+	.	Name=Simple_repeat;Target=(ATATGA)n 1 34;	Gh_DNF-YB22	upstream
D13	RepeatMasker	similarity	43539688	43539724	.	+	.	Name=Simple_repeat;Target=(CATCATG)n 1 40;	Gh_DNF-YB22	upstream
D13	RepeatMasker	similarity	43539954	43539982	.	+	.	Name=Simple_repeat;Target=(CAAAA)n 1 29;	Gh_DNF-YB22	upstream
D13	RepeatMasker	similarity	43540077	43540132	.	+	.	Name=Simple_repeat;Target=(ACTTGAC)n 1 57;	Gh_DNF-YB22	upstream
A05	RepeatMasker	similarity	7028582	7028643	.	+	.	Name=Simple_repeat;Target=(ATTACAA)n 1 58;	Gh_ANF-YB17	downstream
A05	RepeatMasker	similarity	7031178	7031290	.	+	.	Name=Low_complexity;Target=GA-rich 1 113;	Gh_ANF-YB17	downstream
A05	RepeatMasker	similarity	7034526	7034564	.	+	.	Name=Low_complexity;Target=A-rich 1 39;	Gh_ANF-YB17	downstream
A05	RepeatMasker	similarity	7035605	7035705	.	+	.	Name=Simple_repeat;Target=(TTC)n 1 101;	Gh_ANF-YB17	gene_region
A05	RepeatMasker	similarity	7035605	7035669	.	+	.	Name=Simple_repeat;Target=(TTC)n 1 65;	Gh_ANF-YB17	gene_region
A05	RepeatMasker	similarity	7035609	7035705	.	+	.	Name=Simple_repeat;Target=(TCTTGT)n 1 98;	Gh_ANF-YB17	gene_region
A05	RepeatMasker	similarity	7036573	7036608	.	+	.	Name=Simple_repeat;Target=(AATAT)n 1 34;	Gh_ANF-YB17	upstream
A05	RepeatMasker	similarity	7036697	7036747	.	+	.	Name=Simple_repeat;Target=(ATTATA)n 1 51;	Gh_ANF-YB17	upstream
A05	RepeatMasker	similarity	7038247	7038272	.	+	.	Name=Simple_repeat;Target=(AT)n 1 26;	Gh_ANF-YB17	upstream
A05	RepeatMasker	similarity	7039786	7039824	.	+	.	Name=Low_complexity;Target=A-rich 1 36;	Gh_ANF-YB17	upstream
A05	RepeatMasker	similarity	7042737	7042803	.	+	.	Name=Simple_repeat;Target=(TTTTATT)n 1 67;	Gh_ANF-YB17	upstream
A05	RepeatMasker	similarity	7042936	7042976	.	+	.	Name=Simple_repeat;Target=(TATT)n 1 40;	Gh_ANF-YB17	upstream
A05	RepeatMasker	similarity	7042936	7042998	.	+	.	Name=Simple_repeat;Target=(TAAT)n 1 61;	Gh_ANF-YB17	upstream
A05	RepeatMasker	similarity	7042977	7042998	.	+	.	Name=Simple_repeat;Target=(TAAT)n 1 61;	Gh_ANF-YB17	upstream
A05	RepeatMasker	similarity	7044513	7044552	.	+	.	Name=Low_complexity;Target=A-rich 1 41;	Gh_ANF-YB17	upstream
A05	RepeatMasker	similarity	7044570	7044603	.	+	.	Name=Simple_repeat;Target=(TTTATT)n 1 33;	Gh_ANF-YB17	upstream
A05	RepeatMasker	similarity	7044570	7044605	.	+	.	Name=Simple_repeat;Target=(TTTATT)n 1 34;	Gh_ANF-YB17	upstream
A05	RepeatMasker	similarity	7044574	7044605	.	+	.	Name=Simple_repeat;Target=(T)n 1 32;	Gh_ANF-YB17	upstream
A05	RepeatMasker	similarity	7045437	7045478	.	+	.	Name=Simple_repeat;Target=(TAAT)n 1 42;	Gh_ANF-YB17	upstream
D10	RepeatMasker	similarity	46898058	46898114	.	-	.	Name=Unspecified;Target=rnd-2_family-20 8490 8547;	Gh_DNF-YB20	downstream
D10	RepeatMasker	similarity	46898203	46898370	.	+	.	Name=Unspecified;Target=rnd-2_family-20 5413 5579;	Gh_DNF-YB20	downstream
D10	RepeatMasker	similarity	46899908	46900027	.	+	.	Name=Unspecified;Target=rnd-2_family-20 6279 6399;	Gh_DNF-YB20	downstream
D10	RepeatMasker	similarity	46900105	46900440	.	+	.	Name=Unspecified;Target=rnd-2_family-20 6296 6631;	Gh_DNF-YB20	downstream
D10	RepeatMasker	similarity	46901098	46901192	.	+	.	Name=Simple_repeat;Target=(AATATAA)n 1 93;	Gh_DNF-YB20	downstream
D10	RepeatMasker	similarity	46901726	46901813	.	+	.	Name=Simple_repeat;Target=(TTTCTC)n 1 83;	Gh_DNF-YB20	downstream
D10	RepeatMasker	similarity	46901726	46901808	.	+	.	Name=Simple_repeat;Target=(CATTCT)n 1 79;	Gh_DNF-YB20	downstream
D10	RepeatMasker	similarity	46901758	46901813	.	+	.	Name=Simple_repeat;Target=(TTTCTC)n 1 53;	Gh_DNF-YB20	downstream
D10	RepeatMasker	similarity	46902387	46902523	.	-	.	Name=Unspecified;Target=rnd-2_family-14 207 335;	Gh_DNF-YB20	downstream
D10	RepeatMasker	similarity	46903670	46903917	.	-	.	Name=Unspecified;Target=rnd-2_family-14 3228 3476;	Gh_DNF-YB20	downstream
D10	RepeatMasker	similarity	46903825	46903886	.	+	.	Name=LTR/Copia;Target=ATCopia95_I-int 1621 1683;	Gh_DNF-YB20	downstream
D10	RepeatMasker	similarity	46904529	46904768	.	-	.	Name=Unspecified;Target=rnd-2_family-14 207 445;	Gh_DNF-YB20	downstream
D10	RepeatMasker	similarity	46906228	46906251	.	+	.	Name=Simple_repeat;Target=(AT)n 1 25;	Gh_DNF-YB20	downstream
D10	RepeatMasker	similarity	46907155	46907211	.	+	.	Name=Simple_repeat;Target=(ACTTAT)n 1 52;	Gh_DNF-YB20	upstream
D10	RepeatMasker	similarity	46907159	46907202	.	+	.	Name=Simple_repeat;Target=(ATAC)n 1 45;	Gh_DNF-YB20	upstream
D10	RepeatMasker	similarity	46907203	46907211	.	+	.	Name=Simple_repeat;Target=(ACTTAT)n 5 52;	Gh_DNF-YB20	upstream
D10	RepeatMasker	similarity	46913143	46913307	.	-	.	Name=Unspecified;Target=rnd-2_family-188 176 341;	Gh_DNF-YB20	upstream
D10	RepeatMasker	similarity	46914987	46915079	.	+	.	Name=Simple_repeat;Target=(TATTATA)n 1 95;	Gh_DNF-YB20	upstream
D10	RepeatMasker	similarity	46915144	46915320	.	-	.	Name=Unspecified;Target=rnd-2_family-188 20 197;	Gh_DNF-YB20	upstream
D10	RepeatMasker	similarity	46915372	46915396	.	+	.	Name=Simple_repeat;Target=(TACA)n 1 25;	Gh_DNF-YB20	upstream
D10	RepeatMasker	similarity	46915787	46915894	.	+	.	Name=Simple_repeat;Target=(TTAATT)n 1 102;	Gh_DNF-YB20	upstream
D10	RepeatMasker	similarity	46916576	46916629	.	+	.	Name=Simple_repeat;Target=(AT)n 1 56;	Gh_DNF-YB20	upstream
D10	RepeatMasker	similarity	46916734	46916780	.	+	.	Name=Simple_repeat;Target=(ATT)n 1 50;	Gh_DNF-YB20	upstream
A13	RepeatMasker	similarity	73903278	73903316	.	+	.	Name=Simple_repeat;Target=(AGCTCA)n 1 43;	Gh_ANF-YB24	downstream
A13	RepeatMasker	similarity	73905445	73905495	.	+	.	Name=Simple_repeat;Target=(AAT)n 1 50;	Gh_ANF-YB24	downstream
A13	RepeatMasker	similarity	73906162	73906222	.	+	.	Name=Simple_repeat;Target=(TTGAATTG)n 1 61;	Gh_ANF-YB24	downstream
A13	RepeatMasker	similarity	73910255	73910300	.	+	.	Name=Simple_repeat;Target=(TTTCTT)n 1 44;	Gh_ANF-YB24	downstream
A13	RepeatMasker	similarity	73911421	73911454	.	+	.	Name=Simple_repeat;Target=(CA)n 1 35;	Gh_ANF-YB24	downstream
A13	RepeatMasker	similarity	73915735	73915763	.	+	.	Name=Simple_repeat;Target=(TA)n 1 31;	Gh_ANF-YB24	upstream
A13	RepeatMasker	similarity	73916599	73916681	.	+	.	Name=Simple_repeat;Target=(ATTTA)n 1 85;	Gh_ANF-YB24	upstream
A13	RepeatMasker	similarity	73919214	73919244	.	+	.	Name=Simple_repeat;Target=(CTT)n 1 29;	Gh_ANF-YB24	upstream
D08	RepeatMasker	similarity	42627402	42627548	.	-	.	Name=Unspecified;Target=rnd-2_family-20 42 179;	Gh_DNF-YB7	downstream
D08	RepeatMasker	similarity	42627761	42627791	.	+	.	Name=Simple_repeat;Target=(AAAT)n 1 31;	Gh_DNF-YB7	downstream
D08	RepeatMasker	similarity	42627942	42628375	.	-	.	Name=Unspecified;Target=rnd-2_family-20 7307 7756;	Gh_DNF-YB7	downstream
D08	RepeatMasker	similarity	42628647	42629053	.	-	.	Name=Unspecified;Target=rnd-2_family-20 6295 6697;	Gh_DNF-YB7	downstream
D08	RepeatMasker	similarity	42629136	42629255	.	-	.	Name=Unspecified;Target=rnd-2_family-20 6273 6392;	Gh_DNF-YB7	downstream
D08	RepeatMasker	similarity	42634020	42634055	.	+	.	Name=Low_complexity;Target=A-rich 1 37;	Gh_DNF-YB7	downstream
D08	RepeatMasker	similarity	42634097	42634126	.	+	.	Name=Simple_repeat;Target=(AACCC)n 1 32;	Gh_DNF-YB7	downstream
D08	RepeatMasker	similarity	42634129	42634214	.	+	.	Name=Low_complexity;Target=A-rich 1 80;	Gh_DNF-YB7	downstream
D08	RepeatMasker	similarity	42634129	42634168	.	+	.	Name=Simple_repeat;Target=(ATTAA)n 1 41;	Gh_DNF-YB7	downstream
D08	RepeatMasker	similarity	42634131	42634214	.	+	.	Name=Simple_repeat;Target=(AAAATA)n 1 79;	Gh_DNF-YB7	downstream
D08	RepeatMasker	similarity	42634234	42634300	.	+	.	Name=Simple_repeat;Target=(AATTCGGTT)n 1 67;	Gh_DNF-YB7	downstream
D08	RepeatMasker	similarity	42634939	42634984	.	+	.	Name=Low_complexity;Target=A-rich 1 47;	Gh_DNF-YB7	downstream
D08	RepeatMasker	similarity	42635890	42636022	.	+	.	Name=Low_complexity;Target=A-rich 1 127;	Gh_DNF-YB7	downstream
D08	RepeatMasker	similarity	42635897	42636021	.	+	.	Name=Simple_repeat;Target=(TTAAAT)n 1 122;	Gh_DNF-YB7	downstream
D08	RepeatMasker	similarity	42636024	42636063	.	+	.	Name=Simple_repeat;Target=(AAATCC)n 1 40;	Gh_DNF-YB7	downstream
D08	RepeatMasker	similarity	42636506	42636537	.	+	.	Name=Simple_repeat;Target=(AGAAAA)n 1 32;	Gh_DNF-YB7	downstream
D08	RepeatMasker	similarity	42636506	42636536	.	+	.	Name=Simple_repeat;Target=(AGAAAA)n 1 31;	Gh_DNF-YB7	downstream
D08	RepeatMasker	similarity	42636513	42636537	.	+	.	Name=Simple_repeat;Target=(A)n 1 25;	Gh_DNF-YB7	downstream
D08	RepeatMasker	similarity	42637037	42637069	.	+	.	Name=Low_complexity;Target=GA-rich 1 33;	Gh_DNF-YB7	downstream
D08	RepeatMasker	similarity	42637814	42637857	.	+	.	Name=Simple_repeat;Target=(ATACAT)n 1 44;	Gh_DNF-YB7	upstream
D08	RepeatMasker	similarity	42637814	42637851	.	+	.	Name=Simple_repeat;Target=(CATA)n 1 40;	Gh_DNF-YB7	upstream
D08	RepeatMasker	similarity	42637815	42637857	.	+	.	Name=Simple_repeat;Target=(ATACAT)n 1 43;	Gh_DNF-YB7	upstream
D08	RepeatMasker	similarity	42638202	42638273	.	+	.	Name=Simple_repeat;Target=(TTA)n 1 72;	Gh_DNF-YB7	upstream
D08	RepeatMasker	similarity	42641039	42641102	.	+	.	Name=Simple_repeat;Target=(ATAA)n 1 68;	Gh_DNF-YB7	upstream
D08	RepeatMasker	similarity	42642077	42642170	.	+	.	Name=Low_complexity;Target=A-rich 1 93;	Gh_DNF-YB7	upstream
D08	RepeatMasker	similarity	42644802	42644882	.	+	.	Name=Simple_repeat;Target=(TAAT)n 1 78;	Gh_DNF-YB7	upstream
D08	RepeatMasker	similarity	42645489	42645552	.	+	.	Name=Simple_repeat;Target=(TGAATT)n 1 62;	Gh_DNF-YB7	upstream
D08	RepeatMasker	similarity	42646025	42646041	.	+	.	Name=Simple_repeat;Target=(TA)n 1 17;	Gh_DNF-YB7	upstream
D05	RepeatMasker	similarity	32138848	32139024	.	+	.	Name=Unspecified;Target=rnd-2_family-106 1 176;	Gh_DNF-YB19	downstream
D05	RepeatMasker	similarity	32139025	32139199	.	-	.	Name=Unspecified;Target=rnd-2_family-20 8383 8547;	Gh_DNF-YB19	downstream
D05	RepeatMasker	similarity	32140671	32140720	.	+	.	Name=Simple_repeat;Target=(TAAG)n 1 47;	Gh_DNF-YB19	downstream
D05	RepeatMasker	similarity	32141054	32141233	.	+	.	Name=Unspecified;Target=rnd-2_family-20 6200 6380;	Gh_DNF-YB19	downstream
D05	RepeatMasker	similarity	32141333	32141676	.	+	.	Name=Unspecified;Target=rnd-2_family-20 6299 6642;	Gh_DNF-YB19	downstream
D05	RepeatMasker	similarity	32141791	32142132	.	+	.	Name=Unspecified;Target=rnd-2_family-106 169 504;	Gh_DNF-YB19	downstream
D05	RepeatMasker	similarity	32142134	32142190	.	-	.	Name=Unspecified;Target=rnd-2_family-20 8491 8547;	Gh_DNF-YB19	downstream
D05	RepeatMasker	similarity	32142297	32142346	.	+	.	Name=Low_complexity;Target=A-rich 1 50;	Gh_DNF-YB19	downstream
D05	RepeatMasker	similarity	32142417	32142523	.	-	.	Name=Unspecified;Target=rnd-2_family-20 8374 8478;	Gh_DNF-YB19	downstream
D05	RepeatMasker	similarity	32143812	32144213	.	+	.	Name=Unspecified;Target=rnd-2_family-106 481 896;	Gh_DNF-YB19	downstream
D05	RepeatMasker	similarity	32144145	32144198	.	+	.	Name=Low_complexity;Target=A-rich 1 52;	Gh_DNF-YB19	downstream
D05	RepeatMasker	similarity	32144212	32144641	.	+	.	Name=Unspecified;Target=rnd-2_family-106 992 1474;	Gh_DNF-YB19	downstream
D05	RepeatMasker	similarity	32147504	32147663	.	-	.	Name=Unspecified;Target=rnd-2_family-188 1 167;	Gh_DNF-YB19	downstream
D05	RepeatMasker	similarity	32154077	32154136	.	+	.	Name=Simple_repeat;Target=(ACAT)n 1 61;	Gh_DNF-YB19	upstream
D05	RepeatMasker	similarity	32154288	32154326	.	+	.	Name=Simple_repeat;Target=(ATAC)n 1 39;	Gh_DNF-YB19	upstream
D05	RepeatMasker	similarity	32154392	32154445	.	+	.	Name=Simple_repeat;Target=(ATAC)n 1 54;	Gh_DNF-YB19	upstream
D05	RepeatMasker	similarity	32154675	32154704	.	+	.	Name=Simple_repeat;Target=(T)n 1 30;	Gh_DNF-YB19	upstream
D05	RepeatMasker	similarity	32154825	32154877	.	+	.	Name=Simple_repeat;Target=(ATTTT)n 1 55;	Gh_DNF-YB19	upstream
D05	RepeatMasker	similarity	32155592	32155673	.	+	.	Name=Low_complexity;Target=A-rich 1 81;	Gh_DNF-YB19	upstream
D05	RepeatMasker	similarity	32159687	32159723	.	+	.	Name=Simple_repeat;Target=(TATTCGAAT)n 1 37;	Gh_DNF-YB19	upstream
D05	RepeatMasker	similarity	32161078	32161215	.	+	.	Name=Unspecified;Target=rnd-2_family-20 6257 6394;	Gh_DNF-YB19	upstream
D05	RepeatMasker	similarity	32161298	32161670	.	+	.	Name=Unspecified;Target=rnd-2_family-20 6297 6669;	Gh_DNF-YB19	upstream
D05	RepeatMasker	similarity	32162077	32162141	.	+	.	Name=Simple_repeat;Target=(TAT)n 1 60;	Gh_DNF-YB19	upstream
D05	RepeatMasker	similarity	32163068	32163585	.	-	.	Name=Unspecified;Target=rnd-2_family-9 2456 2987;	Gh_DNF-YB19	upstream
D03	RepeatMasker	similarity	6210225	6210260	.	+	.	Name=Simple_repeat;Target=(T)n 1 36;	Gh_DNF-YB5	downstream
D03	RepeatMasker	similarity	6219089	6219115	.	+	.	Name=Simple_repeat;Target=(TA)n 1 27;	Gh_DNF-YB5	downstream
D03	RepeatMasker	similarity	6219409	6219433	.	+	.	Name=Simple_repeat;Target=(TGATGG)n 1 25;	Gh_DNF-YB5	gene_region
D03	RepeatMasker	similarity	6220460	6220521	.	+	.	Name=Simple_repeat;Target=(ATA)n 1 57;	Gh_DNF-YB5	upstream
D03	RepeatMasker	similarity	6221347	6221369	.	+	.	Name=Simple_repeat;Target=(T)n 1 23;	Gh_DNF-YB5	upstream
D03	RepeatMasker	similarity	6221899	6221939	.	+	.	Name=Low_complexity;Target=A-rich 1 42;	Gh_DNF-YB5	upstream
D03	RepeatMasker	similarity	6222468	6222501	.	+	.	Name=Simple_repeat;Target=(TTGTAA)n 1 35;	Gh_DNF-YB5	upstream
D03	RepeatMasker	similarity	6224621	6224675	.	+	.	Name=Low_complexity;Target=A-rich 1 52;	Gh_DNF-YB5	upstream
D03	RepeatMasker	similarity	6225640	6225740	.	+	.	Name=Simple_repeat;Target=(TATTT)n 1 99;	Gh_DNF-YB5	upstream
A09	RepeatMasker	similarity	954974	955105	.	-	.	Name=Unspecified;Target=rnd-2_family-20 5421 5551;	Gh_ANF-YB9	upstream
A09	RepeatMasker	similarity	955107	955259	.	+	.	Name=Unspecified;Target=rnd-2_family-20 8392 8547;	Gh_ANF-YB9	upstream
A09	RepeatMasker	similarity	956108	956132	.	+	.	Name=Simple_repeat;Target=(CTT)n 1 25;	Gh_ANF-YB9	upstream
A09	RepeatMasker	similarity	956641	956957	.	-	.	Name=Unspecified;Target=rnd-2_family-188 17 375;	Gh_ANF-YB9	upstream
A09	RepeatMasker	similarity	957265	957621	.	-	.	Name=Unspecified;Target=rnd-2_family-188 9 375;	Gh_ANF-YB9	upstream
A09	RepeatMasker	similarity	959238	959610	.	+	.	Name=Unspecified;Target=rnd-2_family-188 1 375;	Gh_ANF-YB9	upstream
A09	RepeatMasker	similarity	959961	960323	.	+	.	Name=Unspecified;Target=rnd-2_family-188 1 375;	Gh_ANF-YB9	upstream
A09	RepeatMasker	similarity	968334	968631	.	+	.	Name=Unspecified;Target=rnd-2_family-188 1 311;	Gh_ANF-YB9	downstream
A09	RepeatMasker	similarity	969094	969324	.	+	.	Name=Unspecified;Target=rnd-2_family-188 1 259;	Gh_ANF-YB9	downstream
A09	RepeatMasker	similarity	969585	969610	.	+	.	Name=Simple_repeat;Target=(TA)n 1 27;	Gh_ANF-YB9	downstream
A09	RepeatMasker	similarity	969628	969917	.	-	.	Name=Unspecified;Target=rnd-2_family-188 25 373;	Gh_ANF-YB9	downstream
A09	RepeatMasker	similarity	971328	971390	.	+	.	Name=Simple_repeat;Target=(TAATT)n 1 65;	Gh_ANF-YB9	downstream
A09	RepeatMasker	similarity	971439	971484	.	+	.	Name=Simple_repeat;Target=(ATA)n 1 47;	Gh_ANF-YB9	downstream
A09	RepeatMasker	similarity	971659	971716	.	+	.	Name=Low_complexity;Target=A-rich 1 60;	Gh_ANF-YB9	downstream
A09	RepeatMasker	similarity	971728	971935	.	+	.	Name=Unspecified;Target=rnd-2_family-188 1 222;	Gh_ANF-YB9	downstream
A09	RepeatMasker	similarity	971947	972228	.	+	.	Name=Unspecified;Target=rnd-2_family-188 28 352;	Gh_ANF-YB9	downstream
A09	RepeatMasker	similarity	972647	972882	.	+	.	Name=Unspecified;Target=rnd-2_family-188 15 277;	Gh_ANF-YB9	downstream
A13	RepeatMasker	similarity	62150026	62150051	.	+	.	Name=Simple_repeat;Target=(TTTAT)n 1 27;	Gh_ANF-YB23	downstream
A13	RepeatMasker	similarity	62150027	62150050	.	+	.	Name=Simple_repeat;Target=(TTA)n 1 26;	Gh_ANF-YB23	downstream
A13	RepeatMasker	similarity	62153274	62153390	.	+	.	Name=Simple_repeat;Target=(TAATTA)n 1 120;	Gh_ANF-YB23	downstream
A13	RepeatMasker	similarity	62153577	62153638	.	+	.	Name=Simple_repeat;Target=(TATTTT)n 1 65;	Gh_ANF-YB23	downstream
A13	RepeatMasker	similarity	62154602	62154630	.	+	.	Name=Simple_repeat;Target=(AT)n 1 31;	Gh_ANF-YB23	downstream
A13	RepeatMasker	similarity	62154989	62155019	.	+	.	Name=Simple_repeat;Target=(TTTTA)n 1 31;	Gh_ANF-YB23	downstream
A13	RepeatMasker	similarity	62156146	62156217	.	-	.	Name=DNA;Target=ATREP18 579 654;	Gh_ANF-YB23	downstream
A13	RepeatMasker	similarity	62156159	62156217	.	+	.	Name=Simple_repeat;Target=(CTAAACC)n 1 60;	Gh_ANF-YB23	downstream
A13	RepeatMasker	similarity	62156540	62156576	.	+	.	Name=Low_complexity;Target=A-rich 1 36;	Gh_ANF-YB23	downstream
A13	RepeatMasker	similarity	62158801	62158817	.	+	.	Name=Simple_repeat;Target=(CAG)n 1 17;	Gh_ANF-YB23	gene_region
A13	RepeatMasker	similarity	62160485	62160525	.	+	.	Name=Simple_repeat;Target=(CTTTT)n 1 40;	Gh_ANF-YB23	upstream
A13	RepeatMasker	similarity	62160485	62160526	.	+	.	Name=Simple_repeat;Target=(CTTTT)n 1 40;	Gh_ANF-YB23	upstream
A13	RepeatMasker	similarity	62160486	62160526	.	+	.	Name=Simple_repeat;Target=(T)n 1 41;	Gh_ANF-YB23	upstream
A13	RepeatMasker	similarity	62161436	62161605	.	+	.	Name=Simple_repeat;Target=(TATTA)n 1 179;	Gh_ANF-YB23	upstream
A13	RepeatMasker	similarity	62162074	62166649	.	-	.	Name=Unspecified;Target=rnd-2_family-330 3934 8542;	Gh_ANF-YB23	upstream
A13	RepeatMasker	similarity	62163499	62163522	.	+	.	Name=Simple_repeat;Target=(TTTTAC)n 1 62;	Gh_ANF-YB23	upstream
A13	RepeatMasker	similarity	62163523	62163558	.	+	.	Name=Simple_repeat;Target=(TTTTC)n 1 37;	Gh_ANF-YB23	upstream
A13	RepeatMasker	similarity	62163984	62164257	.	+	.	Name=LTR/Gypsy;Target=Athila6A_I-int 497 771;	Gh_ANF-YB23	upstream
A13	RepeatMasker	similarity	62165502	62165686	.	+	.	Name=LTR/Gypsy;Target=Athila6A_I-int 2345 2445;	Gh_ANF-YB23	upstream
A13	RepeatMasker	similarity	62166232	62166276	.	+	.	Name=LTR/Gypsy;Target=Athila4C_I-int 5483 5528;	Gh_ANF-YB23	upstream
A13	RepeatMasker	similarity	62166686	62166748	.	+	.	Name=Simple_repeat;Target=(TTTATATA)n 1 67;	Gh_ANF-YB23	upstream
A13	RepeatMasker	similarity	62093103	62093136	.	+	.	Name=Simple_repeat;Target=(TCTT)n 1 35;	Gh_ANF-YB22	downstream
A13	RepeatMasker	similarity	62099327	62099358	.	+	.	Name=Simple_repeat;Target=(TCT)n 1 32;	Gh_ANF-YB22	downstream
A13	RepeatMasker	similarity	62102438	62102494	.	+	.	Name=Simple_repeat;Target=(ATTAATA)n 1 58;	Gh_ANF-YB22	downstream
A13	RepeatMasker	similarity	62103419	62103460	.	+	.	Name=Simple_repeat;Target=(GGTGTT)n 1 42;	Gh_ANF-YB22	gene_region
A13	RepeatMasker	similarity	62103422	62103455	.	+	.	Name=Simple_repeat;Target=(GTT)n 1 34;	Gh_ANF-YB22	gene_region
A13	RepeatMasker	similarity	62103865	62103915	.	+	.	Name=Low_complexity;Target=A-rich 1 53;	Gh_ANF-YB22	gene_region
A13	RepeatMasker	similarity	62103950	62103997	.	+	.	Name=Simple_repeat;Target=(AAT)n 1 48;	Gh_ANF-YB22	gene_region
A13	RepeatMasker	similarity	62105201	62105238	.	+	.	Name=Low_complexity;Target=A-rich 1 36;	Gh_ANF-YB22	upstream
A13	RepeatMasker	similarity	62107668	62107716	.	+	.	Name=Simple_repeat;Target=(AT)n 1 50;	Gh_ANF-YB22	upstream
A13	RepeatMasker	similarity	62111294	62111330	.	+	.	Name=Simple_repeat;Target=(CATCATG)n 1 40;	Gh_ANF-YB22	upstream
A13	RepeatMasker	similarity	62111557	62111583	.	+	.	Name=Simple_repeat;Target=(AAACA)n 1 27;	Gh_ANF-YB22	upstream
A13	RepeatMasker	similarity	62111712	62111740	.	+	.	Name=Simple_repeat;Target=(ACTTGAC)n 1 29;	Gh_ANF-YB22	upstream
A10	RepeatMasker	similarity	78596231	78596275	.	+	.	Name=Simple_repeat;Target=(TGAA)n 1 43;	Gh_ANF-YB20	downstream
A10	RepeatMasker	similarity	78599646	78599676	.	+	.	Name=Simple_repeat;Target=(TTTGAG)n 1 32;	Gh_ANF-YB20	downstream
A10	RepeatMasker	similarity	78600524	78600580	.	+	.	Name=Simple_repeat;Target=(CTTATT)n 1 55;	Gh_ANF-YB20	downstream
A10	RepeatMasker	similarity	78601724	78601760	.	+	.	Name=Simple_repeat;Target=(ATA)n 1 34;	Gh_ANF-YB20	downstream
A10	RepeatMasker	similarity	78601779	78601844	.	+	.	Name=Simple_repeat;Target=(CTTTT)n 1 65;	Gh_ANF-YB20	downstream
A10	RepeatMasker	similarity	78601779	78601846	.	+	.	Name=Simple_repeat;Target=(CTTTT)n 1 66;	Gh_ANF-YB20	downstream
A10	RepeatMasker	similarity	78601801	78601846	.	+	.	Name=Simple_repeat;Target=(TTTC)n 1 47;	Gh_ANF-YB20	downstream
A10	RepeatMasker	similarity	78601978	78602018	.	+	.	Name=Simple_repeat;Target=(AATT)n 1 39;	Gh_ANF-YB20	downstream
A10	RepeatMasker	similarity	78602452	78602533	.	+	.	Name=Simple_repeat;Target=(TTTAAT)n 1 80;	Gh_ANF-YB20	downstream
A10	RepeatMasker	similarity	78602699	78602747	.	+	.	Name=Low_complexity;Target=A-rich 1 50;	Gh_ANF-YB20	downstream
A10	RepeatMasker	similarity	78603297	78603357	.	+	.	Name=Low_complexity;Target=A-rich 1 61;	Gh_ANF-YB20	downstream
A10	RepeatMasker	similarity	78604510	78604533	.	+	.	Name=Simple_repeat;Target=(AT)n 1 25;	Gh_ANF-YB20	downstream
A10	RepeatMasker	similarity	78605444	78605486	.	+	.	Name=Simple_repeat;Target=(TACA)n 1 44;	Gh_ANF-YB20	upstream
A10	RepeatMasker	similarity	78607600	78607645	.	+	.	Name=Simple_repeat;Target=(ATTTC)n 1 43;	Gh_ANF-YB20	upstream
A10	RepeatMasker	similarity	78608142	78608420	.	-	.	Name=Unspecified;Target=rnd-2_family-20 6365 6643;	Gh_ANF-YB20	upstream
A10	RepeatMasker	similarity	78608430	78608568	.	-	.	Name=Unspecified;Target=rnd-2_family-20 6295 6432;	Gh_ANF-YB20	upstream
A10	RepeatMasker	similarity	78608664	78608786	.	-	.	Name=Unspecified;Target=rnd-2_family-20 6257 6379;	Gh_ANF-YB20	upstream
A10	RepeatMasker	similarity	78609257	78609353	.	+	.	Name=Simple_repeat;Target=(AAT)n 1 102;	Gh_ANF-YB20	upstream
A10	RepeatMasker	similarity	78610054	78610150	.	+	.	Name=Simple_repeat;Target=(AAT)n 1 102;	Gh_ANF-YB20	upstream
A10	RepeatMasker	similarity	78610579	78610684	.	-	.	Name=Unspecified;Target=rnd-2_family-188 176 280;	Gh_ANF-YB20	upstream
A10	RepeatMasker	similarity	78612221	78612262	.	+	.	Name=Simple_repeat;Target=(TATATTA)n 1 42;	Gh_ANF-YB20	upstream
A10	RepeatMasker	similarity	78612336	78612515	.	-	.	Name=Unspecified;Target=rnd-2_family-188 19 198;	Gh_ANF-YB20	upstream
A10	RepeatMasker	similarity	78613205	78613249	.	+	.	Name=Low_complexity;Target=A-rich 1 46;	Gh_ANF-YB20	upstream
A10	RepeatMasker	similarity	78613936	78613988	.	+	.	Name=Low_complexity;Target=A-rich 1 47;	Gh_ANF-YB20	upstream
A10	RepeatMasker	similarity	78614090	78614155	.	+	.	Name=Low_complexity;Target=A-rich 1 66;	Gh_ANF-YB20	upstream
A10	RepeatMasker	similarity	78614135	78614174	.	+	.	Name=Simple_repeat;Target=(ATT)n 1 41;	Gh_ANF-YB20	upstream
A11	RepeatMasker	similarity	5004073	5004213	.	+	.	Name=Unspecified;Target=rnd-2_family-20 6295 6428;	Gh_ANF-YB12	upstream
A11	RepeatMasker	similarity	5004253	5004599	.	+	.	Name=Unspecified;Target=rnd-2_family-20 6295 6642;	Gh_ANF-YB12	upstream
A11	RepeatMasker	similarity	5006596	5006618	.	+	.	Name=Simple_repeat;Target=(A)n 1 23;	Gh_ANF-YB12	upstream
A11	RepeatMasker	similarity	5008354	5008378	.	+	.	Name=Simple_repeat;Target=(GAAA)n 1 25;	Gh_ANF-YB12	upstream
A11	RepeatMasker	similarity	5008780	5008883	.	+	.	Name=Unspecified;Target=rnd-2_family-20 6275 6379;	Gh_ANF-YB12	upstream
A11	RepeatMasker	similarity	5008979	5009327	.	+	.	Name=Unspecified;Target=rnd-2_family-20 6295 6643;	Gh_ANF-YB12	upstream
A11	RepeatMasker	similarity	5011766	5011789	.	+	.	Name=Simple_repeat;Target=(A)n 1 24;	Gh_ANF-YB12	upstream
A11	RepeatMasker	similarity	5012254	5012283	.	+	.	Name=Simple_repeat;Target=(TTTTCTC)n 1 56;	Gh_ANF-YB12	upstream
A11	RepeatMasker	similarity	5012254	5012336	.	+	.	Name=Simple_repeat;Target=(TTTTCTC)n 1 83;	Gh_ANF-YB12	upstream
A11	RepeatMasker	similarity	5012284	5012324	.	+	.	Name=Simple_repeat;Target=(T)n 1 41;	Gh_ANF-YB12	upstream
A11	RepeatMasker	similarity	5012325	5012336	.	+	.	Name=Simple_repeat;Target=(TTTTCTC)n 57 83;	Gh_ANF-YB12	upstream
A11	RepeatMasker	similarity	5012481	5012530	.	+	.	Name=Simple_repeat;Target=(TAATAA)n 1 52;	Gh_ANF-YB12	upstream
A11	RepeatMasker	similarity	5013016	5013068	.	+	.	Name=Low_complexity;Target=A-rich 1 52;	Gh_ANF-YB12	upstream
A11	RepeatMasker	similarity	5013473	5013521	.	+	.	Name=Simple_repeat;Target=(CAA)n 1 48;	Gh_ANF-YB12	gene_region
A11	RepeatMasker	similarity	5013872	5013917	.	+	.	Name=Simple_repeat;Target=(CAATAA)n 1 46;	Gh_ANF-YB12	gene_region
A11	RepeatMasker	similarity	5014609	5014637	.	+	.	Name=Simple_repeat;Target=(AAATT)n 1 29;	Gh_ANF-YB12	downstream
A11	RepeatMasker	similarity	5014976	5015019	.	+	.	Name=Low_complexity;Target=A-rich 1 41;	Gh_ANF-YB12	downstream
A11	RepeatMasker	similarity	5015273	5015330	.	+	.	Name=Low_complexity;Target=A-rich 1 58;	Gh_ANF-YB12	downstream
A11	RepeatMasker	similarity	5015368	5015413	.	+	.	Name=Simple_repeat;Target=(ACTTTTTA)n 1 48;	Gh_ANF-YB12	downstream
A11	RepeatMasker	similarity	5017632	5017811	.	-	.	Name=Unspecified;Target=rnd-2_family-20 8377 8546;	Gh_ANF-YB12	downstream
A11	RepeatMasker	similarity	5017967	5017991	.	+	.	Name=Simple_repeat;Target=(TAAA)n 1 24;	Gh_ANF-YB12	downstream
A11	RepeatMasker	similarity	5019158	5019176	.	+	.	Name=Simple_repeat;Target=(ATT)n 1 19;	Gh_ANF-YB12	downstream
A11	RepeatMasker	similarity	5019699	5019764	.	+	.	Name=Simple_repeat;Target=(ATTTAT)n 1 68;	Gh_ANF-YB12	downstream
A11	RepeatMasker	similarity	5022376	5022462	.	+	.	Name=Low_complexity;Target=A-rich 1 88;	Gh_ANF-YB12	downstream
A11	RepeatMasker	similarity	5023197	5023227	.	+	.	Name=Simple_repeat;Target=(ACCAAA)n 1 31;	Gh_ANF-YB12	downstream
A11	RepeatMasker	similarity	5023197	5023239	.	+	.	Name=Simple_repeat;Target=(ACCAAA)n 1 43;	Gh_ANF-YB12	downstream
A11	RepeatMasker	similarity	5023200	5023239	.	+	.	Name=Simple_repeat;Target=(A)n 1 40;	Gh_ANF-YB12	downstream
A11	RepeatMasker	similarity	5023268	5023327	.	+	.	Name=Low_complexity;Target=A-rich 1 58;	Gh_ANF-YB12	downstream
A11	RepeatMasker	similarity	5023488	5023544	.	+	.	Name=Low_complexity;Target=A-rich 1 56;	Gh_ANF-YB12	downstream
A11	RepeatMasker	similarity	5023604	5023631	.	+	.	Name=Simple_repeat;Target=(AATAA)n 1 29;	Gh_ANF-YB12	downstream
A08	RepeatMasker	similarity	2245139	2245178	.	+	.	Name=Simple_repeat;Target=(AATTC)n 1 40;	Gh_ANF-YB6	upstream
A08	RepeatMasker	similarity	2245140	2245180	.	+	.	Name=Simple_repeat;Target=(ATTCG)n 5 45;	Gh_ANF-YB6	upstream
A08	RepeatMasker	similarity	2245181	2245255	.	+	.	Name=Simple_repeat;Target=(CAATT)n 3 115;	Gh_ANF-YB6	upstream
A08	RepeatMasker	similarity	2246493	2246522	.	+	.	Name=Simple_repeat;Target=(ATAA)n 1 30;	Gh_ANF-YB6	upstream
A08	RepeatMasker	similarity	2246553	2246696	.	+	.	Name=LINE/L1;Target=ATLINE1_2 3556 3699;	Gh_ANF-YB6	upstream
A08	RepeatMasker	similarity	2251029	2251059	.	+	.	Name=Low_complexity;Target=A-rich 1 31;	Gh_ANF-YB6	upstream
A08	RepeatMasker	similarity	2251090	2251234	.	+	.	Name=LINE/L1;Target=ATLINE1_2 3556 3699;	Gh_ANF-YB6	upstream
A08	RepeatMasker	similarity	2253906	2253955	.	+	.	Name=Simple_repeat;Target=(A)n 1 50;	Gh_ANF-YB6	upstream
A08	RepeatMasker	similarity	2253906	2253929	.	+	.	Name=Simple_repeat;Target=(A)n 1 24;	Gh_ANF-YB6	upstream
A08	RepeatMasker	similarity	2253907	2253955	.	+	.	Name=Simple_repeat;Target=(AAT)n 1 49;	Gh_ANF-YB6	upstream
A08	RepeatMasker	similarity	2254711	2254752	.	+	.	Name=Simple_repeat;Target=(TTTT)n 1 42;	Gh_ANF-YB6	gene_region
A08	RepeatMasker	similarity	2255270	2255333	.	+	.	Name=Simple_repeat;Target=(TTAA)n 1 66;	Gh_ANF-YB6	gene_region
A08	RepeatMasker	similarity	2255341	2255363	.	+	.	Name=Simple_repeat;Target=(T)n 1 23;	Gh_ANF-YB6	gene_region
A08	RepeatMasker	similarity	2255498	2255527	.	+	.	Name=Simple_repeat;Target=(AATT)n 1 32;	Gh_ANF-YB6	gene_region
A08	RepeatMasker	similarity	2255608	2255644	.	+	.	Name=Simple_repeat;Target=(TTCTTTT)n 1 37;	Gh_ANF-YB6	gene_region
A08	RepeatMasker	similarity	2255920	2255963	.	+	.	Name=Simple_repeat;Target=(TTTATCT)n 1 44;	Gh_ANF-YB6	gene_region
A08	RepeatMasker	similarity	2255984	2256010	.	+	.	Name=Simple_repeat;Target=(ATT)n 1 28;	Gh_ANF-YB6	gene_region
A08	RepeatMasker	similarity	2256073	2256125	.	+	.	Name=Low_complexity;Target=A-rich 1 58;	Gh_ANF-YB6	gene_region
A08	RepeatMasker	similarity	2257154	2257219	.	-	.	Name=Unspecified;Target=rnd-2_family-188 284 352;	Gh_ANF-YB6	downstream
A08	RepeatMasker	similarity	2257244	2257366	.	-	.	Name=Unspecified;Target=rnd-2_family-188 1 123;	Gh_ANF-YB6	downstream
A08	RepeatMasker	similarity	2258066	2258084	.	+	.	Name=Simple_repeat;Target=(AT)n 1 19;	Gh_ANF-YB6	downstream
A08	RepeatMasker	similarity	2260424	2260536	.	+	.	Name=Low_complexity;Target=A-rich 1 114;	Gh_ANF-YB6	downstream
A08	RepeatMasker	similarity	2260835	2260885	.	+	.	Name=Simple_repeat;Target=(TTTAA)n 1 50;	Gh_ANF-YB6	downstream
